# Supplementary material for: An artificial visual neuron with multiplexed rate and time-to-first-spike coding
Source: Nat Commun. 2024 May 1;15:3689. doi: 10.1038/s41467-024-48103-9 (PMC11063071; doi:10.1038/s41467-024-48103-9)
Supplement: Supplementary file 3 — Source Data [file 41467_2024_48103_MOESM3_ESM.xlsx]

## Sheet: Figure 2
Figure 2b			Figure 2c				Figure 2e								Figure 2f
voltage (V)	Current (A)		Cycles	Current (A)	Current (A)			Dark	3.72 mW/cm2	2.76 mW/cm2	2.23 mW/cm2	1.71 mW/cm2	1.57 mW/cm2		Time (s)	Current (A)
0	8.6397e-10		2	0.00782	8.339e-05		voltage (V)	Current (A)	Current (A)	Current (A)	Current (A)	Current (A)	Current (A)		0	2.4949e-06
0.0067	5.8774e-07		10	0.00784	8.478e-05		-6	4.351e-11	3.99013e-07	1.11751e-05	4.35915e-05	9.10924e-05	0.000143357		0.02	2.4956e-06
0.0133	1.15e-06		100	0.00838	9.384e-05		-5.8	4.294e-11	6.4157e-07	1.32807e-05	4.81608e-05	9.80071e-05	0.000151703		0.04	2.4964e-06
0.02	1.7616e-06		1000	0.00836	9.593e-05		-5.6	4.551e-11	9.30649e-07	1.52074e-05	5.22702e-05	0.000104866	0.000161166		0.06	2.4966e-06
0.0267	2.3553e-06		10000	0.00837	9.663e-05		-5.4	3.768e-11	1.34675e-06	1.74357e-05	5.67685e-05	0.000111881	0.000170998		0.08	2.4971e-06
0.0333	2.9409e-06		100000	0.00839	9.872e-05		-5.2	3.53e-11	1.91348e-06	1.99e-05	6.11598e-05	0.000118485	0.000179887		0.1	2.4978e-06
0.04	3.5355e-06		1000000	0.00825	0.00015658		-5	2.272e-11	2.58153e-06	2.24954e-05	6.58329e-05	0.000125401	0.000189769		0.12	2.4971e-06
0.0467	4.1308e-06		10000000	0.00812	0.00018865		-4.8	1.589e-11	3.35728e-06	2.52527e-05	7.08459e-05	0.00013273	0.000199066		0.14	2.4986e-06
0.0533	4.7206e-06		100000000	0.00789	0.00024163		-4.6	1.0528e-10	4.24271e-06	2.79366e-05	7.58057e-05	0.000139866	0.000209153		0.16	2.4982e-06
0.06	5.3198e-06		1000000000	0.0077	0.0002786		-4.4	6.087e-11	5.24048e-06	3.08007e-05	8.08777e-05	0.000147059	0.000218856		0.18	2.4979e-06
0.0667	5.9219e-06		10000000000	0.00747	0.0003385		-4.2	3.196e-11	6.29328e-06	3.39324e-05	8.61179e-05	0.000154555	0.000229329		0.2	2.4976e-06
0.0733	6.5106e-06						-4	2.57e-11	7.42523e-06	3.70669e-05	9.14287e-05	0.00016209	0.000240244		0.22	2.4984e-06
0.08	7.1177e-06						-3.8	3.547e-11	8.67968e-06	4.0291e-05	9.7026e-05	0.000170068	0.000251448		0.24	2.4982e-06
0.0867	7.7254e-06						-3.6	2.093e-11	9.98428e-06	4.369e-05	0.000102573	0.000178311	0.000262838		0.26	2.4985e-06
0.0933	8.3238e-06						-3.4	1.009e-11	1.13516e-05	4.71411e-05	0.000108276	0.000186763	0.000273737		0.28	2.4993e-06
0.1	8.9402e-06						-3.2	3.167e-11	1.29002e-05	5.08964e-05	0.000113984	0.00019533	0.000285152		0.3	2.499e-06
0.1067	9.5528e-06						-3	7.55e-12	1.45795e-05	5.4817e-05	0.000120182	0.000203606	0.000297074		0.32	2.4999e-06
0.1133	1.01693e-05						-2.8	4.19e-11	1.62755e-05	5.89083e-05	0.000126645	0.000212482	0.000309252		0.34	2.5001e-06
0.12	1.07902e-05						-2.6	2.1146e-10	1.8165e-05	6.31244e-05	0.000133357	0.000221554	0.00032161		0.36	2.5015e-06
0.1267	1.14107e-05						-2.4	1.2167e-09	2.0179e-05	6.72729e-05	0.00014028	0.000230884	0.000333632		0.38	2.502e-06
0.1333	1.2034e-05						-2.2	5.9724e-09	2.23209e-05	7.17817e-05	0.000146878	0.000240447	0.000346015		0.4	2.5031e-06
0.14	1.266e-05						-2	1.88738e-08	2.46031e-05	7.64359e-05	0.000153986	0.000249554	0.000358955		0.42	2.5031e-06
0.1467	1.3302e-05						-1.8	5.43225e-08	2.68508e-05	8.10016e-05	0.000161438	0.000259247	0.000372056		0.44	2.5024e-06
0.1533	1.3922e-05						-1.6	1.15116e-07	2.93089e-05	8.59716e-05	0.000168573	0.000269246	0.000385478		0.46	2.5031e-06
0.16	1.4574e-05						-1.4	2.17872e-07	3.18959e-05	9.07448e-05	0.000176385	0.000279466	0.000398525		0.48	2.5036e-06
0.1667	1.522e-05						-1.2	3.54531e-07	3.4608e-05	9.59218e-05	0.000183813	0.000290062	0.000411833		0.5	2.5035e-06
0.1733	1.5858e-05						-1	5.4887e-07	3.75285e-05	0.000101413	0.000191601	0.000300098	0.000425668		0.52	2.5036e-06
0.18	1.651e-05						-0.8	8.05769e-07	4.03241e-05	0.000106679	0.000199991	0.000310714	0.000439756		0.54	2.5033e-06
0.1867	1.7168e-05						-0.6	1.14621e-06	4.3474e-05	0.000112453	0.000207894	0.000321518	0.000454034		0.56	2.5044e-06
0.1933	1.782e-05						-0.4	1.54794e-06	4.64791e-05	0.000117903	0.000216641	0.000332756	0.00046825		0.58	2.5034e-06
0.2	1.849e-05						-0.2	2.07076e-06	4.97292e-05	0.000124014	0.000224787	0.000344055	0.000482435		0.6	2.5038e-06
0.2067	1.9162e-05						0	2.64738e-06	5.32601e-05	0.000129735	0.000233859	0.000355878	0.000497183		0.62	2.5028e-06
0.2133	1.9824e-05						0.2	3.38442e-06	5.65973e-05	0.000136167	0.000242293	0.000366923	0.000511974		0.64	2.5619e-06
0.22	2.051e-05						0.4	4.17217e-06	6.0223e-05	0.000142167	0.000251347	0.000379004	0.000526748		0.66	2.6103e-06
0.2267	2.1184e-05						0.6	5.09492e-06	6.4192e-05	0.000148648	0.000261005	0.000390982	0.000541833		0.68	2.6023e-06
0.2333	2.187e-05						0.8	6.14311e-06	6.78809e-05	0.000155294	0.000270019	0.000403018	0.00055693		0.7	2.5996e-06
0.24	2.2554e-05						1	7.31805e-06	7.20916e-05	0.000162169	0.000280054	0.000414342	0.000572566		0.72	2.5982e-06
0.2467	2.326e-05						1.2	8.71594e-06	7.60139e-05	0.000169497	0.000289355	0.000426485	0.000588438		0.74	2.5965e-06
0.2533	2.3942e-05						1.4	1.01857e-05	8.04971e-05	0.000176359	0.00029923	0.000439594	0.000604633		0.76	2.5946e-06
0.26	2.4654e-05						1.6	1.1711e-05	8.46119e-05	0.000183699	0.000309844	0.000451685	0.00062084		0.78	2.5942e-06
0.2667	2.5362e-05						1.8	1.35332e-05	8.91064e-05	0.000191212	0.000319737	0.000465091	0.000636884		0.8	2.593e-06
0.2733	2.6066e-05						2	1.52948e-05	9.40403e-05	0.00019896	0.000330778	0.000477557	0.000653452		0.82	2.5919e-06
0.28	2.679e-05						2.2	1.74099e-05	9.85772e-05	0.000207255	0.000340873	0.000490636	0.00067018		0.84	2.649e-06
0.2867	2.751e-05						2.4	1.94257e-05	0.000103675	0.00021494	0.000351728	0.000504698	0.000686819		0.86	2.6965e-06
0.2933	2.824e-05						2.6	2.18448e-05	0.000108589	0.000223057	0.000362733	0.000517652	0.000703856		0.88	2.6868e-06
0.3	2.8964e-05						2.8	2.41255e-05	0.000113772	0.000231394	0.000374025	0.000532068	0.00072073		0.9	2.6824e-06
0.3067	2.9712e-05						3	2.66095e-05	0.000119131	0.000239959	0.000386014	0.000545374	0.000738229		0.92	2.6793e-06
0.3133	3.0442e-05						3.2	2.92654e-05	0.000124978	0.000249157	0.000397058	0.000559342	0.000755952		0.94	2.6767e-06
0.32	3.1198e-05						3.4	3.20649e-05	0.000130346	0.000257648	0.000408783	0.000573659	0.000773852		0.96	2.6751e-06
0.3267	3.1946e-05						3.6	3.49969e-05	0.000136485	0.000266589	0.000421414	0.000588156	0.000791923		0.98	2.6743e-06
0.3333	3.2698e-05						3.8	3.83654e-05	0.000142087	0.00027639	0.000433069	0.000602906	0.000809725		1	2.6727e-06
0.34	3.3462e-05						4	4.14902e-05	0.000148102	0.000285376	0.000445991	0.000618557	0.000828071		1.02	2.6723e-06
0.3467	3.4228e-05						4.2	4.51827e-05	0.00015471	0.000295367	0.000457901	0.000633058	0.000846717		1.04	2.7291e-06
0.3533	3.5e-05						4.4	4.8566e-05	0.000160687	0.0003045	0.000470379	0.000648997	0.000865601		1.06	2.7746e-06
0.36	3.579e-05						4.6	5.22111e-05	0.000167609	0.000314909	0.000483937	0.000664763	0.000884544		1.08	2.7654e-06
0.3667	3.6558e-05						4.8	5.6e-05	0.000173877	0.000324309	0.000496489	0.000680572	0.000903338		1.1	2.7611e-06
0.3733	3.7342e-05						5	5.99763e-05	0.000180571	0.000334352	0.000510239	0.000695274	0.000922631		1.12	2.7583e-06
0.38	3.8142e-05						5.2	6.44965e-05	0.000187973	0.000345322	0.000522929	0.000710804	0.000942153		1.14	2.7554e-06
0.3867	3.8948e-05						5.4	6.86039e-05	0.000194654	0.000355324	0.00053638	0.000726853	0.000961795		1.16	2.7532e-06
0.3933	3.9746e-05						5.6	7.30306e-05	0.00020235	0.000366616	0.000550045	0.000743055	0.000981687		1.18	2.7506e-06
0.4	4.0552e-05						5.8	7.79877e-05	0.000209318	0.000376861	0.000559383	0.000759543	0.001		1.2	2.7514e-06
0.4067	4.1374e-05						6	8.25744e-05	0.000216743	0.000387815	0.000572403	0.00077707	0.00102		1.22	2.7502e-06
0.4133	4.2186e-05														1.24	2.8047e-06
0.42	4.3022e-05														1.26	2.8506e-06
0.4267	4.386e-05														1.28	2.8408e-06
0.4333	4.4678e-05														1.3	2.8359e-06
0.44	4.5526e-05														1.32	2.8323e-06
0.4467	4.6378e-05														1.34	2.8297e-06
0.4533	4.7222e-05														1.36	2.8262e-06
0.46	4.8104e-05														1.38	2.8249e-06
0.4667	4.897e-05														1.4	2.8247e-06
0.4733	4.983e-05														1.42	2.8239e-06
0.48	5.0704e-05														1.44	2.8797e-06
0.4867	5.16e-05														1.46	2.9262e-06
0.4933	5.2478e-05														1.48	2.9165e-06
0.5	5.3376e-05														1.5	2.9099e-06
0.5067	5.4288e-05														1.52	2.9056e-06
0.5133	5.5192e-05														1.54	2.905e-06
0.52	5.6098e-05														1.56	2.9025e-06
0.5267	5.7032e-05														1.58	2.9001e-06
0.5333	5.7942e-05														1.6	2.8967e-06
0.54	5.8886e-05														1.62	2.8962e-06
0.5467	5.9836e-05														1.64	2.9529e-06
0.5533	6.0782e-05														1.66	2.9985e-06
0.56	6.1728e-05														1.68	2.9873e-06
0.5667	6.2706e-05														1.7	2.9812e-06
0.5733	6.3664e-05														1.72	2.978e-06
0.58	6.4644e-05														1.74	2.9741e-06
0.5867	6.5626e-05														1.76	2.9716e-06
0.5933	6.663e-05														1.78	2.9697e-06
0.6	6.762e-05														1.8	2.9671e-06
0.6067	6.8634e-05														1.82	2.9646e-06
0.6133	6.9618e-05														1.84	3.0213e-06
0.62	7.0666e-05														1.86	3.069e-06
0.6267	7.1678e-05														1.88	3.0607e-06
0.6333	7.271e-05														1.9	3.0548e-06
0.64	7.3752e-05														1.92	3.0488e-06
0.6467	7.482e-05														1.94	3.046e-06
0.6533	7.5858e-05														1.96	3.0431e-06
0.66	7.693e-05														1.98	3.0397e-06
0.6667	7.8014e-05														2	3.039e-06
0.6733	7.9078e-05														2.02	3.0385e-06
0.68	8.0172e-05														2.04	3.0958e-06
0.6867	8.1272e-05														2.06	3.1427e-06
0.6933	8.2348e-05														2.08	3.1323e-06
0.7	8.348e-05														2.1	3.1255e-06
0.7067	8.457e-05														2.12	3.1219e-06
0.7133	8.5714e-05														2.14	3.1181e-06
0.72	8.6842e-05														2.16	3.115e-06
0.7267	8.8014e-05														2.18	3.1124e-06
0.7333	8.9136e-05														2.2	3.1099e-06
0.74	9.0296e-05														2.22	3.1089e-06
0.7467	9.1466e-05														2.24	3.1653e-06
0.7533	9.2648e-05														2.26	3.2132e-06
0.76	9.3826e-05														2.28	3.2027e-06
0.7667	9.5038e-05														2.3	3.1962e-06
0.7733	9.624e-05														2.32	3.1931e-06
0.78	9.7434e-05														2.34	3.189e-06
0.7867	9.867e-05														2.36	3.1876e-06
0.7933	9.9882e-05														2.38	3.1854e-06
0.8	0.000101132														2.4	3.1832e-06
0.8067	0.000102386														2.42	3.18e-06
0.8133	0.000103638														2.44	3.2355e-06
0.82	0.000104892														2.46	3.2821e-06
0.8267	0.000106164														2.48	3.2722e-06
0.8333	0.000107468														2.5	3.2659e-06
0.84	0.000108762														2.52	3.2605e-06
0.8467	0.000110066														2.54	3.2572e-06
0.8533	0.000111368														2.56	3.2545e-06
0.86	0.000112724														2.58	3.2531e-06
0.8667	0.000114032														2.6	3.2497e-06
0.8733	0.00011532														2.62	3.2484e-06
0.88	0.00011668														2.64	3.3039e-06
0.8867	0.00011806														2.66	3.3527e-06
0.8933	0.0001194														2.68	3.3424e-06
0.9	0.00012082														2.7	3.3351e-06
0.9067	0.0001222														2.72	3.3309e-06
0.9133	0.00012356														2.74	3.3262e-06
0.92	0.00012498														2.76	3.324e-06
0.9267	0.00012646														2.78	3.322e-06
0.9333	0.00012784														2.8	3.3198e-06
0.94	0.0001293														2.82	3.3177e-06
0.9467	0.00013078														2.84	3.3748e-06
0.9533	0.00013222														2.86	3.423e-06
0.96	0.00013374														2.88	3.4115e-06
0.9667	0.00013522														2.9	3.4064e-06
0.9733	0.00013672														2.92	3.4006e-06
0.98	0.00013824														2.94	3.3981e-06
0.9867	0.00013978														2.96	3.394e-06
0.9933	0.00014132														2.98	3.391e-06
1	0.00014284														3	3.3891e-06
1.0067	0.00014444														3.02	3.3847e-06
1.0133	0.000146														3.04	3.4412e-06
1.02	0.00014762														3.06	3.4906e-06
1.0267	0.00014924														3.08	3.481e-06
1.0333	0.00015082														3.1	3.4743e-06
1.04	0.00015248														3.12	3.469e-06
1.0467	0.00015408														3.14	3.4642e-06
1.0533	0.00015578														3.16	3.4614e-06
1.06	0.00015742														3.18	3.459e-06
1.0667	0.00015914														3.2	3.4567e-06
1.0733	0.00016088														3.22	3.4552e-06
1.08	0.00016256														3.24	3.5122e-06
1.0867	0.00016432														3.26	3.5597e-06
1.0933	0.00016604														3.28	3.5496e-06
1.1	0.0001678														3.3	3.5453e-06
1.1067	0.00016958														3.32	3.5415e-06
1.1133	0.00017134														3.34	3.5351e-06
1.12	0.00017318														3.36	3.5313e-06
1.1267	0.00017494														3.38	3.5292e-06
1.1333	0.00017684														3.4	3.5258e-06
1.14	0.00017872														3.42	3.5227e-06
1.1467	0.00018058														3.44	3.5807e-06
1.1533	0.00018244														3.46	3.63e-06
1.16	0.00018442														3.48	3.6181e-06
1.1667	0.00018628														3.5	3.6129e-06
1.1733	0.00018826														3.52	3.6094e-06
1.18	0.00019018														3.54	3.605e-06
1.1867	0.00019214														3.56	3.6029e-06
1.1933	0.0001941														3.58	3.5995e-06
1.2	0.00019616														3.6	3.596e-06
1.2067	0.00019824														3.62	3.5933e-06
1.2133	0.00020024														3.64	3.6503e-06
1.22	0.0002023														3.66	3.7e-06
1.2267	0.00020444														3.68	3.6885e-06
1.2333	0.00020656														3.7	3.6822e-06
1.24	0.00020878														3.72	3.6764e-06
1.2467	0.00021084														3.74	3.673e-06
1.2533	0.00021306														3.76	3.6697e-06
1.26	0.00021522														3.78	3.6663e-06
1.2667	0.00021752														3.8	3.6646e-06
1.2733	0.00021966														3.82	3.6608e-06
1.28	0.000222														3.84	3.7192e-06
1.2867	0.00022432														3.86	3.7673e-06
1.2933	0.00022668														3.88	3.7551e-06
1.3	0.00022902														3.9	3.7499e-06
1.3067	0.00023146														3.92	3.7448e-06
1.3133	0.00023382														3.94	3.7399e-06
1.32	0.00023632														3.96	3.736e-06
1.3267	0.00023878														3.98	3.7323e-06
1.3333	0.0002413														4	3.7287e-06
1.34	0.00024386														4.02	3.7271e-06
1.3467	0.00024648														4.04	3.7858e-06
1.3533	0.00024896														4.06	3.8361e-06
1.36	0.00025172														4.08	3.825e-06
1.3667	0.00025548														4.1	3.8181e-06
1.3733	0.004														4.12	3.8129e-06
1.38	0.004														4.14	3.8097e-06
1.3867	0.004														4.16	3.8047e-06
1.3933	0.004														4.18	3.8021e-06
1.4	0.004														4.2	3.8008e-06
1.4067	0.004														4.22	3.7978e-06
1.4133	0.004														4.24	3.8546e-06
1.42	0.004														4.26	3.9031e-06
1.4267	0.004														4.28	3.8914e-06
1.4333	0.004														4.3	3.8855e-06
1.44	0.004														4.32	3.8819e-06
1.4467	0.004														4.34	3.8768e-06
1.4533	0.004														4.36	3.8741e-06
1.46	0.004														4.38	3.871e-06
1.4667	0.004														4.4	3.867e-06
1.4733	0.004														4.42	3.8654e-06
1.48	0.004														4.44	3.9256e-06
1.4867	0.004														4.46	3.9756e-06
1.4933	0.004														4.48	3.9641e-06
1.5	0.004														4.5	3.9571e-06
1.5067	0.004														4.52	3.9514e-06
1.5133	0.004														4.54	3.9464e-06
1.52	0.004														4.56	3.942e-06
1.5267	0.004														4.58	3.9395e-06
1.5333	0.004														4.6	3.9358e-06
1.54	0.004														4.62	3.9331e-06
1.5467	0.004														4.64	3.992e-06
1.5533	0.004														4.66	4.042e-06
1.56	0.004														4.68	4.0299e-06
1.5667	0.004														4.7	4.0228e-06
1.5733	0.004														4.72	4.0177e-06
1.58	0.004														4.74	4.0153e-06
1.5867	0.004														4.76	4.0105e-06
1.5933	0.004														4.78	4.0067e-06
1.6	0.004														4.8	4.0039e-06
1.6067	0.004														4.82	4.0005e-06
1.6133	0.004														4.84	4.0592e-06
1.62	0.004														4.86	4.1099e-06
1.6267	0.004														4.88	4.0986e-06
1.6333	0.004														4.9	4.0929e-06
1.64	0.004														4.92	4.087e-06
1.6467	0.004														4.94	4.0826e-06
1.6533	0.004														4.96	4.0784e-06
1.66	0.004														4.98	4.074e-06
1.6667	0.004														5	4.072e-06
1.6733	0.004														5.02	4.0706e-06
1.68	0.004														5.04	4.1285e-06
1.6867	0.004														5.06	4.1805e-06
1.6933	0.004														5.08	4.1689e-06
1.7	0.004														5.1	4.1597e-06
1.7067	0.004														5.12	4.1542e-06
1.7133	0.004														5.14	4.1509e-06
1.72	0.004														5.16	4.1486e-06
1.7267	0.004														5.18	4.1444e-06
1.7333	0.004														5.2	4.1411e-06
1.74	0.004														5.22	4.1383e-06
1.7467	0.004														5.24	4.1971e-06
1.7533	0.004														5.26	4.2479e-06
1.76	0.004														5.28	4.2342e-06
1.7667	0.004														5.3	4.2276e-06
1.7733	0.004														5.32	4.2228e-06
1.78	0.004														5.34	4.2198e-06
1.7867	0.004														5.36	4.2145e-06
1.7933	0.004														5.38	4.2116e-06
1.8	0.004														5.4	4.2094e-06
1.8067	0.004														5.42	4.2058e-06
1.8133	0.004														5.44	4.266e-06
1.82	0.004														5.46	4.3158e-06
1.8267	0.004														5.48	4.3044e-06
1.8333	0.004														5.5	4.298e-06
1.84	0.004														5.52	4.2924e-06
1.8467	0.004														5.54	4.2878e-06
1.8533	0.004														5.56	4.2859e-06
1.86	0.004														5.58	4.2809e-06
1.8667	0.004														5.6	4.2764e-06
1.8733	0.004														5.62	4.2744e-06
1.88	0.004														5.64	4.3336e-06
1.8867	0.004														5.66	4.3854e-06
1.8933	0.004														5.68	4.3727e-06
1.9	0.004														5.7	4.3661e-06
1.9067	0.004														5.72	4.3608e-06
1.9133	0.004														5.74	4.3554e-06
1.92	0.004														5.76	4.3519e-06
1.9267	0.004														5.78	4.3485e-06
1.9333	0.004														5.8	4.3444e-06
1.94	0.004														5.82	4.3434e-06
1.9467	0.004														5.84	4.4036e-06
1.9533	0.004														5.86	4.4552e-06
1.96	0.004														5.88	4.4407e-06
1.9667	0.004														5.9	4.4342e-06
1.9733	0.004														5.92	4.4291e-06
1.98	0.004														5.94	4.4252e-06
1.9867	0.004														5.96	4.4194e-06
1.9933	0.004														5.98	4.4151e-06
2	0.004														6	4.4122e-06
2	0.004														6.02	4.4097e-06
1.9933	0.004														6.04	4.4711e-06
1.9867	0.004														6.06	4.5234e-06
1.98	0.004														6.08	4.5113e-06
1.9733	0.004														6.1	4.5034e-06
1.9667	0.004														6.12	4.4984e-06
1.96	0.004														6.14	4.4924e-06
1.9533	0.004														6.16	4.487e-06
1.9467	0.004														6.18	4.4841e-06
1.94	0.004														6.2	4.4804e-06
1.9333	0.004														6.22	4.4777e-06
1.9267	0.004														6.24	4.5379e-06
1.92	0.004														6.26	4.5905e-06
1.9133	0.004														6.28	4.5777e-06
1.9067	0.004														6.3	4.5713e-06
1.9	0.004														6.32	4.5678e-06
1.8933	0.004														6.34	4.5628e-06
1.8867	0.004														6.36	4.5602e-06
1.88	0.004														6.38	4.5556e-06
1.8733	0.004														6.4	4.5491e-06
1.8667	0.004														6.42	4.5466e-06
1.86	0.004														6.44	4.6081e-06
1.8533	0.004														6.46	4.6602e-06
1.8467	0.004														6.48	4.6495e-06
1.84	0.004														6.5	4.6409e-06
1.8333	0.004														6.52	4.6339e-06
1.8267	0.004														6.54	4.6294e-06
1.82	0.004														6.56	4.6263e-06
1.8133	0.004														6.58	4.6228e-06
1.8067	0.004														6.6	4.6189e-06
1.8	0.004														6.62	4.614e-06
1.7933	0.004														6.64	4.6758e-06
1.7867	0.004														6.66	4.7285e-06
1.78	0.004														6.68	4.7154e-06
1.7733	0.004														6.7	4.7081e-06
1.7667	0.004														6.72	4.7016e-06
1.76	0.004														6.74	4.6959e-06
1.7533	0.004														6.76	4.691e-06
1.7467	0.004														6.78	4.6877e-06
1.74	0.004														6.8	4.6843e-06
1.7333	0.004														6.82	4.6822e-06
1.7267	0.004														6.84	4.7429e-06
1.72	0.004														6.86	4.7978e-06
1.7133	0.004														6.88	4.7838e-06
1.7067	0.004														6.9	4.7763e-06
1.7	0.004														6.92	4.771e-06
1.6933	0.004														6.94	4.7664e-06
1.6867	0.004														6.96	4.7617e-06
1.68	0.004														6.98	4.7588e-06
1.6733	0.004														7	4.7552e-06
1.6667	0.004														7.02	4.7515e-06
1.66	0.004														7.04	4.8132e-06
1.6533	0.004														7.06	4.8665e-06
1.6467	0.004														7.08	4.8529e-06
1.64	0.004														7.1	4.8458e-06
1.6333	0.004														7.12	4.8391e-06
1.6267	0.004														7.14	4.8353e-06
1.62	0.004														7.16	4.8303e-06
1.6133	0.004														7.18	4.827e-06
1.6067	0.004														7.2	4.8236e-06
1.6	0.004														7.22	4.8207e-06
1.5933	0.004														7.24	4.8815e-06
1.5867	0.004														7.26	4.9343e-06
1.58	0.004														7.28	4.9214e-06
1.5733	0.004														7.3	4.9133e-06
1.5667	0.004														7.32	4.9065e-06
1.56	0.004														7.34	4.901e-06
1.5533	0.004														7.36	4.8977e-06
1.5467	0.004														7.38	4.894e-06
1.54	0.004														7.4	4.8884e-06
1.5333	0.004														7.42	4.8879e-06
1.5267	0.004														7.44	4.9504e-06
1.52	0.004														7.46	5.0051e-06
1.5133	0.004														7.48	4.99e-06
1.5067	0.004														7.5	4.983e-06
1.5	0.004														7.52	4.9777e-06
1.4933	0.004														7.54	4.9738e-06
1.4867	0.004														7.56	4.9666e-06
1.48	0.004														7.58	4.9628e-06
1.4733	0.004														7.6	4.9582e-06
1.4667	0.004														7.62	4.9546e-06
1.46	0.004														7.64	5.0169e-06
1.4533	0.004														7.66	5.0712e-06
1.4467	0.004														7.68	5.059e-06
1.44	0.004														7.7	5.0517e-06
1.4333	0.004														7.72	5.0458e-06
1.4267	0.004														7.74	5.0409e-06
1.42	0.004														7.76	5.0369e-06
1.4133	0.004														7.78	5.0329e-06
1.4067	0.004														7.8	5.0289e-06
1.4	0.004														7.82	5.0252e-06
1.3933	0.004														7.84	5.0879e-06
1.3867	0.004														7.86	5.1419e-06
1.38	0.004														7.88	5.1277e-06
1.3733	0.004														7.9	5.1189e-06
1.3667	0.004														7.92	5.1118e-06
1.36	0.004														7.94	5.1094e-06
1.3533	0.004														7.96	5.1065e-06
1.3467	0.004														7.98	5.102e-06
1.34	0.004														8	5.1002e-06
1.3333	0.004														8.02	5.0949e-06
1.3267	0.004														8.04	5.1565e-06
1.32	0.004														8.06	5.2111e-06
1.3133	0.004														8.08	5.1981e-06
1.3067	0.004														8.1	5.1892e-06
1.3	0.004														8.12	5.1833e-06
1.2933	0.004														8.14	5.1779e-06
1.2867	0.004														8.16	5.1744e-06
1.28	0.004														8.18	5.17e-06
1.2733	0.004														8.2	5.1654e-06
1.2667	0.004														8.22	5.1644e-06
1.26	0.004														8.24	5.2271e-06
1.2533	0.004														8.26	5.2807e-06
1.2467	0.004														8.28	5.2681e-06
1.24	0.004														8.3	5.262e-06
1.2333	0.004														8.32	5.2554e-06
1.2267	0.004														8.34	5.2496e-06
1.22	0.004														8.36	5.244e-06
1.2133	0.004														8.38	5.2415e-06
1.2067	0.004														8.4	5.2357e-06
1.2	0.004														8.42	5.2337e-06
1.1933	0.004														8.44	5.296e-06
1.1867	0.004														8.46	5.3506e-06
1.18	0.004														8.48	5.338e-06
1.1733	0.004														8.5	5.3314e-06
1.1667	0.00391														8.52	5.3245e-06
1.16	0.00381														8.54	5.3192e-06
1.1533	0.0037														8.56	5.3158e-06
1.1467	0.0036														8.58	5.3113e-06
1.14	0.00348														8.6	5.3084e-06
1.1333	0.00337														8.62	5.3056e-06
1.1267	0.00326														8.64	5.3676e-06
1.12	0.00313														8.66	5.4215e-06
1.1133	0.003														8.68	5.4079e-06
1.1067	0.00286														8.7	5.3984e-06
1.1	0.00271														8.72	5.3922e-06
1.0933	0.00255														8.74	5.3874e-06
1.0867	0.00234														8.76	5.3846e-06
1.08	0.00203														8.78	5.3794e-06
1.0733	0.00016542														8.8	5.3748e-06
1.0667	0.00016356														8.82	5.3719e-06
1.06	0.00016176														8.84	5.435e-06
1.0533	0.00015996														8.86	5.4905e-06
1.0467	0.00015818														8.88	5.4772e-06
1.04	0.00015646														8.9	5.4681e-06
1.0333	0.00015472														8.92	5.4617e-06
1.0267	0.00015302														8.94	5.458e-06
1.02	0.00015132														8.96	5.4531e-06
1.0133	0.00014964														8.98	5.4468e-06
1.0067	0.00014792														9	5.4444e-06
1	0.00014632														9.02	5.4414e-06
0.9933	0.00014472														9.04	5.5051e-06
0.9867	0.00014312														9.06	5.5611e-06
0.98	0.00014156														9.08	5.5469e-06
0.9733	0.0001399														9.1	5.5412e-06
0.9667	0.00013838														9.12	5.5352e-06
0.96	0.00013684														9.14	5.5311e-06
0.9533	0.00013526														9.16	5.525e-06
0.9467	0.00013374														9.18	5.5208e-06
0.94	0.00013224														9.2	5.517e-06
0.9333	0.0001307														9.22	5.5137e-06
0.9267	0.00012924														9.24	5.5789e-06
0.92	0.00012774														9.26	5.6354e-06
0.9133	0.00012628														9.28	5.6205e-06
0.9067	0.0001248														9.3	5.6124e-06
0.9	0.0001234														9.32	5.6064e-06
0.8933	0.00012194														9.34	5.6003e-06
0.8867	0.00012056														9.36	5.5967e-06
0.88	0.0001191														9.38	5.5916e-06
0.8733	0.00011776														9.4	5.5873e-06
0.8667	0.00011638														9.42	5.5851e-06
0.86	0.00011498														9.44	5.6491e-06
0.8533	0.0001136														9.46	5.7046e-06
0.8467	0.00011228														9.48	5.6891e-06
0.84	0.0001109														9.5	5.6814e-06
0.8333	0.00010956														9.52	5.6754e-06
0.8267	0.00010828														9.54	5.6706e-06
0.82	0.00010696														9.56	5.6657e-06
0.8133	0.00010568														9.58	5.6603e-06
0.8067	0.0001044														9.6	5.6562e-06
0.8	0.00010312														9.62	5.6527e-06
0.7933	0.0001018														9.64	5.7167e-06
0.7867	0.00010058														9.66	5.7734e-06
0.78	9.934e-05														9.68	5.7605e-06
0.7733	9.8082e-05														9.7	5.7534e-06
0.7667	9.6868e-05														9.72	5.7484e-06
0.76	9.5634e-05														9.74	5.7423e-06
0.7533	9.4444e-05														9.76	5.7362e-06
0.7467	9.324e-05														9.78	5.7316e-06
0.74	9.2052e-05														9.8	5.7269e-06
0.7333	9.0852e-05														9.82	5.7245e-06
0.7267	8.9698e-05														9.84	5.7886e-06
0.72	8.8514e-05														9.86	5.8447e-06
0.7133	8.7354e-05														9.88	5.8338e-06
0.7067	8.62e-05														9.9	5.8257e-06
0.7	8.507e-05														9.92	5.8195e-06
0.6933	8.3908e-05														9.94	5.815e-06
0.6867	8.2838e-05														9.96	5.8108e-06
0.68	8.169e-05														9.98	5.8048e-06
0.6733	8.058e-05														10	5.8008e-06
0.6667	7.9506e-05														10.02	5.7969e-06
0.66	7.8416e-05														10.04	5.8606e-06
0.6533	7.732e-05														10.06	5.915e-06
0.6467	7.625e-05														10.08	5.901e-06
0.64	7.5166e-05														10.1	5.8935e-06
0.6333	7.412e-05														10.12	5.8873e-06
0.6267	7.3072e-05														10.14	5.8827e-06
0.62	7.2026e-05														10.16	5.8772e-06
0.6133	7.0968e-05														10.18	5.874e-06
0.6067	6.9962e-05														10.2	5.8689e-06
0.6	6.893e-05														10.22	5.8643e-06
0.5933	6.7886e-05														10.24	5.9284e-06
0.5867	6.69e-05														10.26	5.983e-06
0.58	6.5902e-05														10.28	5.9709e-06
0.5733	6.4916e-05														10.3	5.9627e-06
0.5667	6.3934e-05														10.32	5.9579e-06
0.56	6.294e-05														10.34	5.9535e-06
0.5533	6.197e-05														10.36	5.946e-06
0.5467	6.1014e-05														10.38	5.9429e-06
0.54	6.0044e-05														10.4	5.9385e-06
0.5333	5.9086e-05														10.42	5.9348e-06
0.5267	5.8154e-05														10.44	5.9991e-06
0.52	5.7206e-05														10.46	6.055e-06
0.5133	5.6268e-05														10.48	6.0408e-06
0.5067	5.5376e-05														10.5	6.0341e-06
0.5	5.4432e-05														10.52	6.0276e-06
0.4933	5.351e-05														10.54	6.0232e-06
0.4867	5.262e-05														10.56	6.0195e-06
0.48	5.1724e-05														10.58	6.0133e-06
0.4733	5.0804e-05														10.6	6.0091e-06
0.4667	4.9934e-05														10.62	6.0077e-06
0.46	4.9044e-05														10.64	6.0041e-06
0.4533	4.816e-05														10.66	5.9998e-06
0.4467	4.7304e-05														10.68	5.996e-06
0.44	4.6448e-05														10.7	5.9933e-06
0.4333	4.5574e-05														10.72	5.9897e-06
0.4267	4.4738e-05														10.74	5.9875e-06
0.42	4.3888e-05														10.76	5.9843e-06
0.4133	4.3042e-05														10.78	5.9804e-06
0.4067	4.2218e-05														10.8	5.9771e-06
0.4	4.1378e-05														10.82	5.9751e-06
0.3933	4.0562e-05														10.84	5.9721e-06
0.3867	3.9752e-05														10.86	5.9703e-06
0.38	3.8926e-05														10.88	5.9679e-06
0.3733	3.813e-05														10.9	5.9638e-06
0.3667	3.7334e-05														10.92	5.9608e-06
0.36	3.6542e-05														10.94	5.9583e-06
0.3533	3.5736e-05														10.96	5.9574e-06
0.3467	3.4966e-05														10.98	5.9582e-06
0.34	3.418e-05														11	5.9563e-06
0.3333	3.3406e-05														11.02	5.9538e-06
0.3267	3.2638e-05														11.04	5.9506e-06
0.32	3.187e-05														11.06	5.9487e-06
0.3133	3.1114e-05														11.08	5.947e-06
0.3067	3.0356e-05														11.1	5.945e-06
0.3	2.9608e-05														11.12	5.9418e-06
0.2933	2.8852e-05														11.14	5.9418e-06
0.2867	2.813e-05														11.16	5.9388e-06
0.28	2.738e-05														11.18	5.9375e-06
0.2733	2.6654e-05														11.2	5.9363e-06
0.2667	2.5928e-05														11.22	5.9335e-06
0.26	2.5214e-05														11.24	5.9324e-06
0.2533	2.449e-05														11.26	5.9291e-06
0.2467	2.3794e-05														11.28	5.9259e-06
0.24	2.3078e-05														11.3	5.9256e-06
0.2333	2.2378e-05														11.32	5.9247e-06
0.2267	2.168e-05														11.34	5.9242e-06
0.22	2.0988e-05														11.36	5.9199e-06
0.2133	2.029e-05														11.38	5.9174e-06
0.2067	1.9612e-05														11.4	5.9172e-06
0.2	1.8928e-05														11.42	5.9155e-06
0.1933	1.8254e-05														11.44	5.9153e-06
0.1867	1.7576e-05														11.46	5.9152e-06
0.18	1.691e-05														11.48	5.9139e-06
0.1733	1.6242e-05														11.5	5.9124e-06
0.1667	1.5598e-05														11.52	5.9096e-06
0.16	1.4926e-05														11.54	5.9086e-06
0.1533	1.427e-05														11.56	5.9097e-06
0.1467	1.3626e-05														11.58	5.9065e-06
0.14	1.2982e-05														11.6	5.9042e-06
0.1333	1.233e-05														11.62	5.9017e-06
0.1267	1.1702e-05														11.64	5.9015e-06
0.12	1.1058e-05														11.66	5.9006e-06
0.1133	1.0426e-05														11.68	5.8982e-06
0.1067	9.7978e-06														11.7	5.898e-06
0.1	9.162e-06														11.72	5.8993e-06
0.0933	8.5396e-06														11.74	5.8983e-06
0.0867	7.9209e-06														11.76	5.8967e-06
0.08	7.2968e-06														11.78	5.8961e-06
0.0733	6.6785e-06														11.8	5.8935e-06
0.0667	6.074e-06														11.82	5.8923e-06
0.06	5.4568e-06														11.84	5.8926e-06
0.0533	4.8432e-06														11.86	5.8917e-06
0.0467	4.2371e-06														11.88	5.8889e-06
0.04	3.6281e-06														11.9	5.888e-06
0.0333	3.0188e-06														11.92	5.8892e-06
0.0267	2.416e-06														11.94	5.8874e-06
0.02	1.8078e-06														11.96	5.886e-06
0.0133	1.2012e-06														11.98	5.8864e-06
0.0067	6.0074e-07														12	5.8831e-06
0	7.5904e-10														12.02	5.8839e-06
															12.04	5.8825e-06
															12.06	5.881e-06
															12.08	5.8793e-06
															12.1	5.8778e-06
															12.12	5.8755e-06
															12.14	5.8748e-06
															12.16	5.8746e-06
															12.18	5.8734e-06
															12.2	5.8728e-06
															12.22	5.8719e-06
															12.24	5.8712e-06
															12.26	5.8708e-06
															12.28	5.8686e-06
															12.3	5.8684e-06
															12.32	5.8697e-06
															12.34	5.8674e-06
															12.36	5.8679e-06
															12.38	5.866e-06
															12.4	5.8651e-06
															12.42	5.864e-06
															12.44	5.8628e-06
															12.46	5.8636e-06
															12.48	5.8625e-06
															12.5	5.8608e-06
															12.52	5.8591e-06
															12.54	5.8604e-06
															12.56	5.8602e-06
															12.58	5.8595e-06
															12.6	5.857e-06
															12.62	5.8577e-06
															12.64	5.8577e-06
															12.66	5.8564e-06
															12.68	5.856e-06
															12.7	5.8545e-06
															12.72	5.8528e-06
															12.74	5.8522e-06
															12.76	5.8515e-06
															12.78	5.8488e-06
															12.8	5.8482e-06
															12.82	5.8478e-06
															12.84	5.8478e-06
															12.86	5.8459e-06
															12.88	5.8469e-06
															12.9	5.8449e-06
															12.92	5.8442e-06
															12.94	5.8433e-06
															12.96	5.8415e-06
															12.98	5.8409e-06
															13	5.8405e-06
															13.02	5.8403e-06
															13.04	5.8393e-06
															13.06	5.8377e-06
															13.08	5.8368e-06
															13.1	5.8344e-06
															13.12	5.835e-06
															13.14	5.8342e-06
															13.16	5.8349e-06
															13.18	5.834e-06
															13.2	5.8352e-06
															13.22	5.8342e-06
															13.24	5.832e-06
															13.26	5.8318e-06
															13.28	5.8313e-06
															13.3	5.828e-06
															13.32	5.8274e-06
															13.34	5.8273e-06
															13.36	5.8283e-06
															13.38	5.827e-06
															13.4	5.8264e-06
															13.42	5.8267e-06
															13.44	5.8251e-06
															13.46	5.824e-06
															13.48	5.8239e-06
															13.5	5.8229e-06
															13.52	5.8233e-06
															13.54	5.8223e-06
															13.56	5.8212e-06
															13.58	5.8203e-06
															13.6	5.8203e-06
															13.62	5.8191e-06
															13.64	5.8195e-06
															13.66	5.8198e-06
															13.68	5.8208e-06
															13.7	5.8207e-06
															13.72	5.8184e-06
															13.74	5.8187e-06
															13.76	5.8165e-06
															13.78	5.8156e-06
															13.8	5.8138e-06
															13.82	5.8133e-06
															13.84	5.8121e-06
															13.86	5.8126e-06
															13.88	5.8099e-06
															13.9	5.8107e-06
															13.92	5.8114e-06
															13.94	5.8136e-06
															13.96	5.8123e-06
															13.98	5.8097e-06
															14	5.8093e-06
															14.02	5.8114e-06
															14.04	5.8127e-06
															14.06	5.8117e-06
															14.08	5.8098e-06
															14.1	5.8087e-06
															14.12	5.8084e-06
															14.14	5.8059e-06
															14.16	5.8039e-06
															14.18	5.803e-06
															14.2	5.803e-06
															14.22	5.8029e-06
															14.24	5.8024e-06
															14.26	5.8026e-06
															14.28	5.802e-06
															14.3	5.7998e-06
															14.32	5.7985e-06
															14.34	5.7969e-06
															14.36	5.798e-06
															14.38	5.8001e-06
															14.4	5.7998e-06
															14.42	5.7984e-06
															14.44	5.7987e-06
															14.46	5.7995e-06
															14.48	5.7984e-06
															14.5	5.7954e-06
															14.52	5.7949e-06
															14.54	5.7945e-06
															14.56	5.7928e-06
															14.58	5.7938e-06
															14.6	5.7935e-06
															14.62	5.7947e-06
															14.64	5.795e-06
															14.66	5.7943e-06
															14.68	5.7931e-06
															14.7	5.7906e-06
															14.72	5.7902e-06
															14.74	5.7889e-06
															14.76	5.7899e-06
															14.78	5.7904e-06
															14.8	5.7914e-06
															14.82	5.7895e-06
															14.84	5.7882e-06
															14.86	5.7901e-06
															14.88	5.7901e-06
															14.9	5.7893e-06
															14.92	5.7898e-06
															14.94	5.7897e-06
															14.96	5.7893e-06
															14.98	5.7894e-06
															15	5.788e-06
															15.02	5.7859e-06
															15.04	5.7852e-06
															15.06	5.7841e-06
															15.08	5.7845e-06
															15.1	5.7832e-06
															15.12	5.7837e-06
															15.14	5.7828e-06
															15.16	5.7847e-06
															15.18	5.7833e-06
															15.2	5.7815e-06
															15.22	5.7833e-06
															15.24	5.7835e-06
															15.26	5.7833e-06
															15.28	5.7851e-06
															15.3	5.7838e-06
															15.32	5.7855e-06
															15.34	5.7818e-06
															15.36	5.7824e-06
															15.38	5.784e-06
															15.4	5.7822e-06
															15.42	5.7822e-06
															15.44	5.7814e-06
															15.46	5.7824e-06
															15.48	5.78e-06
															15.5	5.7831e-06
															15.52	5.7813e-06
															15.54	5.7814e-06
															15.56	5.7818e-06
															15.58	5.7828e-06
															15.6	5.7815e-06
															15.62	5.7811e-06
															15.64	5.779e-06
															15.66	5.7787e-06
															15.68	5.779e-06
															15.7	5.7798e-06
															15.72	5.777e-06
															15.74	5.7773e-06
															15.76	5.7772e-06
															15.78	5.7779e-06
															15.8	5.7763e-06
															15.82	5.7754e-06
															15.84	5.7755e-06
															15.86	5.7728e-06
															15.88	5.7723e-06
															15.9	5.7719e-06
															15.92	5.771e-06
															15.94	5.7713e-06
															15.96	5.7698e-06
															15.98	5.7712e-06
															16	5.7694e-06
															16.02	5.7694e-06
															16.04	5.7682e-06
															16.06	5.7673e-06
															16.08	5.7696e-06
															16.1	5.7706e-06
															16.12	5.7715e-06
															16.14	5.7703e-06
															16.16	5.7699e-06
															16.18	5.7689e-06
															16.2	5.7677e-06
															16.22	5.7671e-06
															16.24	5.7657e-06
															16.26	5.7641e-06
															16.28	5.7642e-06
															16.3	5.7648e-06
															16.32	5.7652e-06
															16.34	5.7643e-06
															16.36	5.7641e-06
															16.38	5.7652e-06
															16.4	5.7641e-06
															16.42	5.7647e-06
															16.44	5.765e-06
															16.46	5.7652e-06
															16.48	5.7632e-06
															16.5	5.7642e-06
															16.52	5.7651e-06
															16.54	5.7649e-06
															16.56	5.7636e-06
															16.58	5.762e-06
															16.6	5.7633e-06
															16.62	5.7632e-06
															16.64	5.7626e-06
															16.66	5.762e-06
															16.68	5.7598e-06
															16.7	5.7603e-06
															16.72	5.7603e-06
															16.74	5.7594e-06
															16.76	5.7587e-06
															16.78	5.7584e-06
															16.8	5.7577e-06
															16.82	5.7572e-06
															16.84	5.7589e-06
															16.86	5.7606e-06
															16.88	5.7608e-06
															16.9	5.7603e-06
															16.92	5.76e-06
															16.94	5.7604e-06
															16.96	5.7613e-06
															16.98	5.7599e-06
															17	5.7584e-06
															17.02	5.757e-06
															17.04	5.7566e-06
															17.06	5.7558e-06
															17.08	5.7553e-06
															17.1	5.7549e-06
															17.12	5.7555e-06
															17.14	5.7547e-06
															17.16	5.7547e-06
															17.18	5.7555e-06
															17.2	5.7551e-06
															17.22	5.7538e-06
															17.24	5.7534e-06
															17.26	5.7531e-06
															17.28	5.7545e-06
															17.3	5.7527e-06
															17.32	5.7519e-06
															17.34	5.7515e-06
															17.36	5.7522e-06
															17.38	5.7526e-06
															17.4	5.7508e-06
															17.42	5.751e-06
															17.44	5.7505e-06
															17.46	5.7497e-06
															17.48	5.748e-06
															17.5	5.7478e-06
															17.52	5.7476e-06
															17.54	5.7477e-06
															17.56	5.749e-06
															17.58	5.7492e-06
															17.6	5.7498e-06
															17.62	5.7509e-06
															17.64	5.749e-06
															17.66	5.75e-06
															17.68	5.7484e-06
															17.7	5.747e-06
															17.72	5.7466e-06
															17.74	5.7474e-06
															17.76	5.7472e-06
															17.78	5.7484e-06
															17.8	5.7483e-06
															17.82	5.7478e-06
															17.84	5.7493e-06
															17.86	5.7493e-06
															17.88	5.7476e-06
															17.9	5.7467e-06
															17.92	5.7483e-06
															17.94	5.7479e-06
															17.96	5.7469e-06
															17.98	5.748e-06
															18	5.7469e-06
															18.02	5.7454e-06
															18.04	5.7447e-06
															18.06	5.7446e-06
															18.08	5.7437e-06
															18.1	5.7446e-06
															18.12	5.7443e-06
															18.14	5.7459e-06
															18.16	5.7454e-06
															18.18	5.7438e-06
															18.2	5.7443e-06
															18.22	5.7445e-06
															18.24	5.7465e-06
															18.26	5.7458e-06
															18.28	5.7444e-06
															18.3	5.7434e-06
															18.32	5.7433e-06
															18.34	5.7424e-06
															18.36	5.7442e-06
															18.38	5.7445e-06
															18.4	5.7431e-06
															18.42	5.7436e-06
															18.44	5.7436e-06
															18.46	5.7427e-06
															18.48	5.7422e-06
															18.5	5.7435e-06
															18.52	5.7431e-06
															18.54	5.7409e-06
															18.56	5.7412e-06
															18.58	5.741e-06
															18.6	5.7402e-06
															18.62	5.7406e-06
															18.64	5.7401e-06
															18.66	5.7401e-06
															18.68	5.7405e-06
															18.7	5.7378e-06
															18.72	5.736e-06
															18.74	5.7373e-06
															18.76	5.737e-06
															18.78	5.7391e-06
															18.8	5.7401e-06
															18.82	5.7375e-06
															18.84	5.739e-06
															18.86	5.7377e-06
															18.88	5.7364e-06
															18.9	5.738e-06
															18.92	5.7374e-06
															18.94	5.7364e-06
															18.96	5.737e-06
															18.98	5.7368e-06
															19	5.7358e-06
															19.02	5.7371e-06
															19.04	5.7393e-06
															19.06	5.7395e-06
															19.08	5.739e-06
															19.1	5.7394e-06
															19.12	5.7371e-06
															19.14	5.7368e-06
															19.16	5.7355e-06
															19.18	5.7357e-06
															19.2	5.7363e-06
															19.22	5.7367e-06
															19.24	5.7379e-06
															19.26	5.7377e-06
															19.28	5.7385e-06
															19.3	5.7363e-06
															19.32	5.7367e-06
															19.34	5.736e-06
															19.36	5.7348e-06
															19.38	5.7353e-06
															19.4	5.7351e-06
															19.42	5.7357e-06
															19.44	5.7351e-06
															19.46	5.7367e-06
															19.48	5.7365e-06
															19.5	5.7354e-06
															19.52	5.7348e-06
															19.54	5.7348e-06
															19.56	5.7354e-06
															19.58	5.7343e-06
															19.6	5.7356e-06
															19.62	5.734e-06
															19.64	5.7354e-06
															19.66	5.7359e-06
															19.68	5.7359e-06
															19.7	5.7368e-06
															19.72	5.7351e-06
															19.74	5.7356e-06
															19.76	5.737e-06
															19.78	5.7378e-06
															19.8	5.7352e-06
															19.82	5.7347e-06
															19.84	5.7344e-06
															19.86	5.7348e-06
															19.88	5.7363e-06
															19.9	5.736e-06
															19.92	5.7358e-06
															19.94	5.7346e-06
															19.96	5.7342e-06
															19.98	5.7359e-06
															20	5.737e-06
															20.02	5.7373e-06
															20.04	5.7348e-06
															20.06	5.7345e-06
															20.08	5.7328e-06
															20.1	5.73e-06
															20.12	5.7313e-06
															20.14	5.7332e-06
															20.16	5.7342e-06
															20.18	5.7338e-06
															20.2	5.7325e-06
															20.22	5.7331e-06
															20.24	5.7331e-06
															20.26	5.7323e-06
															20.28	5.7335e-06
															20.3	5.7318e-06
															20.32	5.7327e-06
															20.34	5.7343e-06
															20.36	5.7333e-06
															20.38	5.7325e-06
															20.4	5.7324e-06
															20.42	5.7341e-06
															20.44	5.735e-06
															20.46	5.7342e-06
															20.48	5.7336e-06
															20.5	5.7325e-06
															20.52	5.7316e-06
															20.54	5.7313e-06
															20.56	5.733e-06
															20.58	5.7324e-06
															20.6	5.7313e-06
															20.62	5.7317e-06
															20.64	5.7298e-06
															20.66	5.7304e-06
															20.68	5.7293e-06
															20.7	5.7284e-06
															20.72	5.7289e-06
															20.74	5.7306e-06
															20.76	5.7321e-06
															20.78	5.7302e-06
															20.8	5.7295e-06
															20.82	5.7261e-06
															20.84	5.727e-06
															20.86	5.7291e-06
															20.88	5.7298e-06
															20.9	5.7294e-06
															20.92	5.7287e-06
															20.94	5.7266e-06
															20.96	5.7268e-06
															20.98	5.7265e-06
															21	5.7266e-06
															21.02	5.7266e-06
															21.04	5.7264e-06
															21.06	5.7275e-06
															21.08	5.7259e-06
															21.1	5.7246e-06
															21.12	5.7247e-06
															21.14	5.7257e-06
															21.16	5.7243e-06
															21.18	5.7245e-06
															21.2	5.7243e-06
															21.22	5.725e-06
															21.24	5.7253e-06
															21.26	5.7247e-06
															21.28	5.7223e-06
															21.3	5.7215e-06
															21.32	5.7217e-06
															21.34	5.723e-06
															21.36	5.7231e-06
															21.38	5.7233e-06
															21.4	5.7225e-06
															21.42	5.7243e-06
															21.44	5.7242e-06
															21.46	5.7245e-06
															21.48	5.7227e-06
															21.5	5.7238e-06
															21.52	5.7251e-06
															21.54	5.725e-06
															21.56	5.7247e-06
															21.58	5.7241e-06
															21.6	5.7234e-06
															21.62	5.7229e-06
															21.64	5.7226e-06
															21.66	5.7239e-06
															21.68	5.7256e-06
															21.7	5.7257e-06
															21.72	5.7256e-06
															21.74	5.7253e-06
															21.76	5.7246e-06
															21.78	5.7222e-06
															21.8	5.7219e-06
															21.82	5.7207e-06
															21.84	5.7224e-06
															21.86	5.7236e-06
															21.88	5.723e-06
															21.9	5.7222e-06
															21.92	5.7234e-06
															21.94	5.723e-06
															21.96	5.7221e-06
															21.98	5.7236e-06
															22	5.7224e-06
															22.02	5.7227e-06
															22.04	5.7207e-06
															22.06	5.7213e-06
															22.08	5.7227e-06
															22.1	5.7228e-06
															22.12	5.7225e-06
															22.14	5.7222e-06
															22.16	5.7222e-06
															22.18	5.7218e-06
															22.2	5.7227e-06
															22.22	5.7238e-06
															22.24	5.723e-06
															22.26	5.7205e-06
															22.28	5.7206e-06
															22.3	5.7207e-06
															22.32	5.7204e-06
															22.34	5.7201e-06
															22.36	5.7205e-06
															22.38	5.7203e-06
															22.4	5.7206e-06
															22.42	5.722e-06
															22.44	5.7213e-06
															22.46	5.7215e-06
															22.48	5.7211e-06
															22.5	5.7202e-06
															22.52	5.7196e-06
															22.54	5.7199e-06
															22.56	5.7204e-06
															22.58	5.7213e-06
															22.6	5.7215e-06
															22.62	5.7214e-06
															22.64	5.7199e-06
															22.66	5.7195e-06
															22.68	5.7196e-06
															22.7	5.719e-06
															22.72	5.7205e-06
															22.74	5.7192e-06
															22.76	5.7199e-06
															22.78	5.7197e-06
															22.8	5.7188e-06
															22.82	5.7201e-06
															22.84	5.72e-06
															22.86	5.7208e-06
															22.88	5.7206e-06
															22.9	5.7179e-06
															22.92	5.7165e-06
															22.94	5.7178e-06
															22.96	5.718e-06
															22.98	5.7173e-06
															23	5.7183e-06
															23.02	5.7183e-06
															23.04	5.7171e-06
															23.06	5.7188e-06
															23.08	5.7191e-06
															23.1	5.7195e-06
															23.12	5.7174e-06
															23.14	5.7175e-06
															23.16	5.7177e-06
															23.18	5.7177e-06
															23.2	5.7158e-06
															23.22	5.7174e-06
															23.24	5.7182e-06
															23.26	5.7198e-06
															23.28	5.7197e-06
															23.3	5.7207e-06
															23.32	5.7201e-06
															23.34	5.7182e-06
															23.36	5.7186e-06
															23.38	5.7205e-06
															23.4	5.72e-06
															23.42	5.7205e-06
															23.44	5.7181e-06
															23.46	5.7172e-06
															23.48	5.7165e-06
															23.5	5.7172e-06
															23.52	5.7165e-06
															23.54	5.7163e-06
															23.56	5.7149e-06
															23.58	5.7153e-06
															23.6	5.7171e-06
															23.62	5.7188e-06
															23.64	5.7171e-06
															23.66	5.7173e-06
															23.68	5.7178e-06
															23.7	5.7191e-06
															23.72	5.7181e-06
															23.74	5.7193e-06
															23.76	5.7185e-06
															23.78	5.7177e-06
															23.8	5.7193e-06
															23.82	5.7175e-06
															23.84	5.717e-06
															23.86	5.7136e-06
															23.88	5.7151e-06
															23.9	5.7159e-06
															23.92	5.7156e-06
															23.94	5.7136e-06
															23.96	5.7149e-06
															23.98	5.7158e-06
															24	5.7152e-06
															24.02	5.7141e-06
															24.04	5.713e-06
															24.06	5.7139e-06
															24.08	5.7143e-06
															24.1	5.713e-06
															24.12	5.7149e-06
															24.14	5.7166e-06
															24.16	5.7173e-06
															24.18	5.7152e-06
															24.2	5.715e-06
															24.22	5.7159e-06
															24.24	5.7165e-06
															24.26	5.716e-06
															24.28	5.716e-06
															24.3	5.7147e-06
															24.32	5.7132e-06
															24.34	5.7131e-06
															24.36	5.7141e-06
															24.38	5.713e-06
															24.4	5.7136e-06
															24.42	5.712e-06
															24.44	5.7124e-06
															24.46	5.7113e-06
															24.48	5.7136e-06
															24.5	5.7129e-06
															24.52	5.7155e-06
															24.54	5.7145e-06
															24.56	5.7133e-06
															24.58	5.7144e-06
															24.6	5.7169e-06
															24.62	5.7175e-06
															24.64	5.7148e-06
															24.66	5.714e-06
															24.68	5.713e-06
															24.7	5.711e-06
															24.72	5.7121e-06
															24.74	5.7114e-06
															24.76	5.7101e-06
															24.78	5.7103e-06
															24.8	5.7111e-06
															24.82	5.7127e-06
															24.84	5.7132e-06
															24.86	5.7135e-06
															24.88	5.7124e-06
															24.9	5.7126e-06
															24.92	5.7121e-06
															24.94	5.7122e-06
															24.96	5.7118e-06
															24.98	5.7123e-06
															25	5.7143e-06
															25.02	5.7116e-06
															25.04	5.7108e-06
															25.06	5.7111e-06
															25.08	5.7116e-06
															25.1	5.7113e-06
															25.12	5.7133e-06
															25.14	5.715e-06
															25.16	5.7148e-06
															25.18	5.713e-06
															25.2	5.7139e-06
															25.22	5.7121e-06
															25.24	5.7122e-06
															25.26	5.7132e-06
															25.28	5.7127e-06
															25.3	5.7129e-06
															25.32	5.7141e-06
															25.34	5.7134e-06
															25.36	5.7151e-06
															25.38	5.7161e-06
															25.4	5.7147e-06
															25.42	5.7152e-06
															25.44	5.715e-06
															25.46	5.7155e-06
															25.48	5.7136e-06
															25.5	5.7123e-06
															25.52	5.7117e-06
															25.54	5.7125e-06
															25.56	5.7122e-06
															25.58	5.7128e-06
															25.6	5.7125e-06
															25.62	5.7119e-06
															25.64	5.713e-06
															25.66	5.7137e-06
															25.68	5.7126e-06
															25.7	5.7134e-06
															25.72	5.7138e-06
															25.74	5.7144e-06
															25.76	5.7125e-06
															25.78	5.7112e-06
															25.8	5.7123e-06
															25.82	5.7131e-06
															25.84	5.712e-06
															25.86	5.7123e-06
															25.88	5.711e-06
															25.9	5.7119e-06
															25.92	5.711e-06
															25.94	5.7129e-06
															25.96	5.7125e-06
															25.98	5.7122e-06
															26	5.7109e-06
															26.02	5.7102e-06
															26.04	5.7103e-06
															26.06	5.709e-06
															26.08	5.7092e-06
															26.1	5.709e-06
															26.12	5.7083e-06
															26.14	5.7075e-06
															26.16	5.707e-06
															26.18	5.7078e-06
															26.2	5.7076e-06
															26.22	5.7072e-06
															26.24	5.7084e-06
															26.26	5.709e-06
															26.28	5.7093e-06
															26.3	5.7107e-06
															26.32	5.7122e-06
															26.34	5.7115e-06
															26.36	5.7099e-06
															26.38	5.7098e-06
															26.4	5.7112e-06
															26.42	5.7114e-06
															26.44	5.7117e-06
															26.46	5.7133e-06
															26.48	5.7105e-06
															26.5	5.7122e-06
															26.52	5.7119e-06
															26.54	5.7106e-06
															26.56	5.7107e-06
															26.58	5.7105e-06
															26.6	5.7117e-06
															26.62	5.7102e-06
															26.64	5.7114e-06
															26.66	5.7108e-06
															26.68	5.7107e-06
															26.7	5.7119e-06
															26.72	5.7129e-06
															26.74	5.7085e-06
															26.76	5.7083e-06
															26.78	5.7094e-06
															26.8	5.7102e-06
															26.82	5.7088e-06
															26.84	5.7082e-06
															26.86	5.7089e-06
															26.88	5.7101e-06
															26.9	5.71e-06
															26.92	5.7085e-06
															26.94	5.7084e-06
															26.96	5.7097e-06
															26.98	5.7114e-06
															27	5.7111e-06
															27.02	5.7112e-06
															27.04	5.7118e-06
															27.06	5.7109e-06
															27.08	5.7094e-06
															27.1	5.7084e-06
															27.12	5.709e-06
															27.14	5.7076e-06
															27.16	5.7058e-06
															27.18	5.7066e-06
															27.2	5.7065e-06
															27.22	5.7067e-06
															27.24	5.7082e-06
															27.26	5.7091e-06
															27.28	5.7104e-06
															27.3	5.7102e-06
															27.32	5.7108e-06
															27.34	5.7102e-06
															27.36	5.7094e-06
															27.38	5.7092e-06
															27.4	5.7114e-06
															27.42	5.7117e-06
															27.44	5.7093e-06
															27.46	5.7103e-06
															27.48	5.7103e-06
															27.5	5.7079e-06
															27.52	5.7075e-06
															27.54	5.7076e-06
															27.56	5.7084e-06
															27.58	5.7072e-06
															27.6	5.7071e-06
															27.62	5.7076e-06
															27.64	5.709e-06
															27.66	5.7086e-06
															27.68	5.7077e-06
															27.7	5.7095e-06
															27.72	5.7082e-06
															27.74	5.7067e-06
															27.76	5.7074e-06
															27.78	5.7079e-06
															27.8	5.708e-06
															27.82	5.7064e-06
															27.84	5.7062e-06
															27.86	5.7074e-06
															27.88	5.707e-06
															27.9	5.7087e-06
															27.92	5.7099e-06
															27.94	5.7105e-06
															27.96	5.7084e-06
															27.98	5.7085e-06
															28	5.7081e-06
															28.02	5.7085e-06
															28.04	5.7084e-06
															28.06	5.7084e-06
															28.08	5.7096e-06
															28.1	5.7089e-06
															28.12	5.7077e-06
															28.14	5.7077e-06
															28.16	5.7073e-06
															28.18	5.7081e-06
															28.2	5.7081e-06
															28.22	5.7085e-06
															28.24	5.7093e-06
															28.26	5.7095e-06
															28.28	5.7097e-06
															28.3	5.7102e-06
															28.32	5.7093e-06
															28.34	5.7114e-06
															28.36	5.7106e-06
															28.38	5.7096e-06
															28.4	5.7104e-06
															28.42	5.7101e-06
															28.44	5.7103e-06
															28.46	5.709e-06
															28.48	5.7089e-06
															28.5	5.7077e-06
															28.52	5.7067e-06
															28.54	5.706e-06
															28.56	5.7084e-06
															28.58	5.7087e-06
															28.6	5.7091e-06
															28.62	5.7086e-06
															28.64	5.7095e-06
															28.66	5.7082e-06
															28.68	5.7092e-06
															28.7	5.7083e-06
															28.72	5.7089e-06
															28.74	5.7105e-06
															28.76	5.709e-06
															28.78	5.7097e-06
															28.8	5.7084e-06
															28.82	5.7074e-06
															28.84	5.7068e-06
															28.86	5.7082e-06
															28.88	5.7082e-06
															28.9	5.709e-06
															28.92	5.7087e-06
															28.94	5.7061e-06
															28.96	5.7082e-06
															28.98	5.7079e-06
															29	5.7077e-06
															29.02	5.7073e-06
															29.04	5.706e-06
															29.06	5.7042e-06
															29.08	5.7049e-06
															29.1	5.7069e-06
															29.12	5.7077e-06
															29.14	5.7092e-06
															29.16	5.7078e-06
															29.18	5.7064e-06
															29.2	5.7077e-06
															29.22	5.7084e-06
															29.24	5.7069e-06
															29.26	5.7057e-06
															29.28	5.7061e-06
															29.3	5.7078e-06
															29.32	5.7065e-06
															29.34	5.7066e-06
															29.36	5.7071e-06
															29.38	5.7066e-06
															29.4	5.7072e-06
															29.42	5.7097e-06
															29.44	5.7094e-06
															29.46	5.7069e-06
															29.48	5.7081e-06
															29.5	5.7089e-06
															29.52	5.7079e-06
															29.54	5.7075e-06
															29.56	5.7074e-06
															29.58	5.7096e-06
															29.6	5.7087e-06
															29.62	5.7094e-06
															29.64	5.7089e-06
															29.66	5.7088e-06
															29.68	5.7091e-06
															29.7	5.7089e-06
															29.72	5.7096e-06
															29.74	5.7092e-06
															29.76	5.7098e-06
															29.78	5.7095e-06
															29.8	5.7102e-06
															29.82	5.7101e-06
															29.84	5.7104e-06
															29.86	5.7093e-06
															29.88	5.7079e-06
															29.9	5.7096e-06
															29.92	5.7093e-06
															29.94	5.7099e-06
															29.96	5.7112e-06
															29.98	5.7095e-06
															30	5.7106e-06
															30.02	5.7114e-06
															30.04	5.7105e-06
															30.06	5.7099e-06
															30.08	5.7092e-06
															30.1	5.7089e-06
															30.12	5.7099e-06
															30.14	5.7109e-06
															30.16	5.7111e-06
															30.18	5.7076e-06
															30.2	5.7091e-06
															30.22	5.7093e-06
															30.24	5.7069e-06
															30.26	5.7084e-06
															30.28	5.7089e-06
															30.3	5.7091e-06
															30.32	5.7104e-06
															30.34	5.7103e-06
															30.36	5.7097e-06
															30.38	5.7105e-06
															30.4	5.7103e-06
															30.42	5.7085e-06
															30.44	5.7105e-06
															30.46	5.7081e-06
															30.48	5.7083e-06
															30.5	5.7068e-06
															30.52	5.7057e-06
															30.54	5.7065e-06
															30.56	5.7088e-06
															30.58	5.7081e-06
															30.6	5.71e-06
															30.62	5.7108e-06
															30.64	5.7087e-06
															30.66	5.7074e-06
															30.68	5.7062e-06
															30.7	5.7068e-06
															30.72	5.7056e-06
															30.74	5.7055e-06
															30.76	5.706e-06
															30.78	5.7062e-06
															30.8	5.706e-06
															30.82	5.7068e-06
															30.84	5.7073e-06
															30.86	5.7073e-06
															30.88	5.7066e-06
															30.9	5.7046e-06
															30.92	5.7045e-06
															30.94	5.7062e-06
															30.96	5.7067e-06
															30.98	5.7076e-06
															31	5.7081e-06
															31.02	5.707e-06
															31.04	5.7058e-06
															31.06	5.7079e-06
															31.08	5.7084e-06
															31.1	5.7089e-06
															31.12	5.7074e-06
															31.14	5.7086e-06
															31.16	5.7089e-06
															31.18	5.7089e-06
															31.2	5.7087e-06
															31.22	5.7071e-06
															31.24	5.7073e-06
															31.26	5.7072e-06
															31.28	5.707e-06
															31.3	5.7063e-06
															31.32	5.7076e-06
															31.34	5.7087e-06
															31.36	5.7083e-06
															31.38	5.7083e-06
															31.4	5.7086e-06
															31.42	5.7078e-06
															31.44	5.7102e-06
															31.46	5.709e-06
															31.48	5.71e-06
															31.5	5.7099e-06
															31.52	5.7094e-06
															31.54	5.7078e-06
															31.56	5.7077e-06
															31.58	5.707e-06
															31.6	5.706e-06
															31.62	5.7061e-06
															31.64	5.7068e-06
															31.66	5.7072e-06
															31.68	5.7078e-06
															31.7	5.7088e-06
															31.72	5.7072e-06
															31.74	5.7074e-06
															31.76	5.7085e-06
															31.78	5.7106e-06
															31.8	5.7113e-06
															31.82	5.7099e-06
															31.84	5.7093e-06
															31.86	5.7093e-06
															31.88	5.7111e-06
															31.9	5.7121e-06
															31.92	5.7112e-06
															31.94	5.7094e-06
															31.96	5.7093e-06
															31.98	5.7082e-06
															32	5.7083e-06
															32.02	5.7111e-06
															32.04	5.7107e-06
															32.06	5.7089e-06
															32.08	5.7093e-06
															32.1	5.7104e-06
															32.12	5.7118e-06
															32.14	5.712e-06
															32.16	5.7116e-06
															32.18	5.7091e-06
															32.2	5.7077e-06
															32.22	5.708e-06
															32.24	5.7092e-06
															32.26	5.7093e-06
															32.28	5.7097e-06
															32.3	5.7113e-06
															32.32	5.7083e-06
															32.34	5.7077e-06
															32.36	5.7089e-06
															32.38	5.7079e-06
															32.4	5.7083e-06
															32.42	5.7069e-06
															32.44	5.7073e-06
															32.46	5.7069e-06
															32.48	5.7055e-06
															32.5	5.7054e-06
															32.52	5.7049e-06
															32.54	5.7057e-06
															32.56	5.7047e-06
															32.58	5.7051e-06
															32.6	5.7068e-06
															32.62	5.7081e-06
															32.64	5.7093e-06
															32.66	5.7096e-06
															32.68	5.7087e-06
															32.7	5.7086e-06
															32.72	5.7076e-06
															32.74	5.7084e-06
															32.76	5.7071e-06
															32.78	5.7072e-06
															32.8	5.7083e-06
															32.82	5.707e-06
															32.84	5.706e-06
															32.86	5.7052e-06
															32.88	5.7061e-06
															32.9	5.7086e-06
															32.92	5.7089e-06
															32.94	5.7082e-06
															32.96	5.7074e-06
															32.98	5.708e-06
															33	5.7091e-06
															33.02	5.7088e-06
															33.04	5.7109e-06
															33.06	5.7098e-06
															33.08	5.7089e-06
															33.1	5.7075e-06
															33.12	5.7098e-06
															33.14	5.7095e-06
															33.16	5.709e-06
															33.18	5.7081e-06
															33.2	5.7078e-06
															33.22	5.7069e-06
															33.24	5.7067e-06
															33.26	5.7098e-06
															33.28	5.7085e-06
															33.3	5.7082e-06
															33.32	5.7102e-06
															33.34	5.7103e-06
															33.36	5.7092e-06
															33.38	5.7094e-06
															33.4	5.7082e-06
															33.42	5.7091e-06
															33.44	5.7087e-06
															33.46	5.7091e-06
															33.48	5.7067e-06
															33.5	5.708e-06
															33.52	5.7084e-06
															33.54	5.7097e-06
															33.56	5.7092e-06
															33.58	5.709e-06
															33.6	5.708e-06
															33.62	5.7071e-06
															33.64	5.7071e-06
															33.66	5.7102e-06
															33.68	5.7098e-06
															33.7	5.7078e-06
															33.72	5.7073e-06
															33.74	5.7091e-06
															33.76	5.7104e-06
															33.78	5.7094e-06
															33.8	5.7088e-06
															33.82	5.7086e-06
															33.84	5.7098e-06
															33.86	5.7102e-06
															33.88	5.7104e-06
															33.9	5.7095e-06
															33.92	5.7067e-06
															33.94	5.7067e-06
															33.96	5.7093e-06
															33.98	5.7083e-06
															34	5.7096e-06
															34.02	5.7092e-06
															34.04	5.7098e-06
															34.06	5.7072e-06
															34.08	5.7084e-06
															34.1	5.709e-06
															34.12	5.7095e-06
															34.14	5.7091e-06
															34.16	5.7097e-06
															34.18	5.7092e-06
															34.2	5.7096e-06
															34.22	5.7089e-06
															34.24	5.7092e-06
															34.26	5.7068e-06
															34.28	5.7095e-06
															34.3	5.7103e-06
															34.32	5.7096e-06
															34.34	5.709e-06
															34.36	5.7111e-06
															34.38	5.7109e-06
															34.4	5.7097e-06
															34.42	5.7103e-06
															34.44	5.7105e-06
															34.46	5.7085e-06
															34.48	5.7089e-06
															34.5	5.7082e-06
															34.52	5.7102e-06
															34.54	5.7085e-06
															34.56	5.711e-06
															34.58	5.7087e-06
															34.6	5.7082e-06
															34.62	5.7082e-06
															34.64	5.708e-06
															34.66	5.7078e-06
															34.68	5.7088e-06
															34.7	5.7097e-06
															34.72	5.7081e-06
															34.74	5.708e-06
															34.76	5.7078e-06
															34.78	5.7101e-06
															34.8	5.7104e-06
															34.82	5.7097e-06
															34.84	5.7077e-06
															34.86	5.7065e-06
															34.88	5.7085e-06
															34.9	5.71e-06
															34.92	5.7087e-06
															34.94	5.71e-06
															34.96	5.7096e-06
															34.98	5.7102e-06
															35	5.7081e-06
															35.02	5.7097e-06
															35.04	5.71e-06
															35.06	5.709e-06
															35.08	5.7083e-06
															35.1	5.7071e-06
															35.12	5.7092e-06
															35.14	5.7099e-06
															35.16	5.7107e-06
															35.18	5.7097e-06
															35.2	5.7099e-06
															35.22	5.7088e-06
															35.24	5.7095e-06
															35.26	5.7098e-06
															35.28	5.7087e-06
															35.3	5.7082e-06
															35.32	5.7084e-06
															35.34	5.7081e-06
															35.36	5.7081e-06
															35.38	5.708e-06
															35.4	5.706e-06
															35.42	5.7053e-06
															35.44	5.7061e-06
															35.46	5.7062e-06
															35.48	5.7072e-06
															35.5	5.7097e-06
															35.52	5.708e-06
															35.54	5.7066e-06
															35.56	5.7075e-06
															35.58	5.7093e-06
															35.6	5.7102e-06
															35.62	5.7087e-06
															35.64	5.7083e-06
															35.66	5.7071e-06
															35.68	5.707e-06
															35.7	5.705e-06
															35.72	5.7022e-06
															35.74	5.7032e-06
															35.76	5.7044e-06
															35.78	5.7061e-06
															35.8	5.7047e-06
															35.82	5.7073e-06
															35.84	5.7071e-06
															35.86	5.7075e-06
															35.88	5.7073e-06
															35.9	5.708e-06
															35.92	5.709e-06
															35.94	5.7087e-06
															35.96	5.7078e-06
															35.98	5.7072e-06
															36	5.7071e-06
															36.02	5.7071e-06
															36.04	5.7073e-06
															36.06	5.7082e-06
															36.08	5.706e-06
															36.1	5.7076e-06
															36.12	5.7068e-06
															36.14	5.7062e-06
															36.16	5.7102e-06
															36.18	5.7102e-06
															36.2	5.7081e-06
															36.22	5.7067e-06
															36.24	5.705e-06
															36.26	5.7027e-06
															36.28	5.7054e-06
															36.3	5.7055e-06
															36.32	5.7065e-06
															36.34	5.7076e-06
															36.36	5.7076e-06
															36.38	5.7078e-06
															36.4	5.7055e-06
															36.42	5.7054e-06
															36.44	5.7065e-06
															36.46	5.7054e-06
															36.48	5.7069e-06
															36.5	5.7067e-06
															36.52	5.7063e-06
															36.54	5.7083e-06
															36.56	5.7066e-06
															36.58	5.7067e-06
															36.6	5.7074e-06
															36.62	5.7085e-06
															36.64	5.7072e-06
															36.66	5.7079e-06
															36.68	5.7079e-06
															36.7	5.7083e-06
															36.72	5.7066e-06
															36.74	5.7054e-06
															36.76	5.7057e-06
															36.78	5.7062e-06
															36.8	5.7089e-06
															36.82	5.7081e-06
															36.84	5.7097e-06
															36.86	5.7092e-06
															36.88	5.7076e-06
															36.9	5.7081e-06
															36.92	5.7078e-06
															36.94	5.7091e-06
															36.96	5.7089e-06
															36.98	5.711e-06
															37	5.7121e-06
															37.02	5.712e-06
															37.04	5.7121e-06
															37.06	5.7108e-06
															37.08	5.7097e-06
															37.1	5.7089e-06
															37.12	5.7059e-06
															37.14	5.7062e-06
															37.16	5.7073e-06
															37.18	5.7076e-06
															37.2	5.7094e-06
															37.22	5.7092e-06
															37.24	5.7084e-06
															37.26	5.7094e-06
															37.28	5.7094e-06
															37.3	5.7085e-06
															37.32	5.708e-06
															37.34	5.7089e-06
															37.36	5.7112e-06
															37.38	5.7091e-06
															37.4	5.7092e-06
															37.42	5.7095e-06
															37.44	5.7106e-06
															37.46	5.7107e-06
															37.48	5.7091e-06
															37.5	5.7095e-06
															37.52	5.7107e-06
															37.54	5.7114e-06
															37.56	5.7091e-06
															37.58	5.7093e-06
															37.6	5.7106e-06
															37.62	5.7113e-06
															37.64	5.7092e-06
															37.66	5.7105e-06
															37.68	5.7089e-06
															37.7	5.7074e-06
															37.72	5.7084e-06
															37.74	5.708e-06
															37.76	5.7095e-06
															37.78	5.7069e-06
															37.8	5.7076e-06
															37.82	5.7091e-06
															37.84	5.7124e-06
															37.86	5.7118e-06
															37.88	5.7104e-06
															37.9	5.7092e-06
															37.92	5.7097e-06
															37.94	5.7079e-06
															37.96	5.7076e-06
															37.98	5.7079e-06
															38	5.7095e-06
															38.02	5.7092e-06
															38.04	5.7086e-06
															38.06	5.7095e-06
															38.08	5.7105e-06

## Sheet: Figure 3
Figure 3c											Figure 3d											Figure 3e			Figure 3f			Figure 3g			Figure 3h				Figure 3i
1.57 mW cm/2		1.71 mW cm/2		2.76 mW cm/2		3.72 mW cm/2		VDD	VG		50 optical pulses		100 optical pulses		200 optical pulses		500 optical pulses		VDD	VG		Light intensity (mW/cm2)	Frequency (MHz)		Light intensity (mW/cm2)			Pulse number	Frequency (MHz)		Pulse number	First spike latency (μs)				VDD
Time (s)	Current (A)	Time (s)	Current (A)	Time (s)	Current (A)	Time (s)	Current (A)	voltage (V)	voltage (V)		Time (s)	Current (A)	Time (s)	Current (A)	Time (s)	Current (A)	Time (s)	Current (A)	voltage (V)	voltage (V)		1.57	0.75		1.57	7.29		50	0.35		50	13			Time (s)	voltage (V)	Time (s)	Current (A)	VG	Time (s)	Current (A)	VG	Time (s)	Current (A)	VG	Time (s)	Current (A)	VG	Time (s)
-1.69407e-21	-9.59413e-05	-1.69407e-21	-9.17626e-05	-1.69407e-21	-8.82804e-05	-1.69407e-21	-7.50479e-05	3	5		-1.69407e-21	-9.10662e-05	-1.69407e-21	-9.17626e-05	-1.69407e-21	-8.54946e-05	-1.69407e-21	-5.97261e-05	3	5		1.71	1.1		1.71	3.16		100	1.1		100	3.16			-1.69407e-21	3	-1.69407e-21	-7.3655e-05	6	-1.69407e-21	-8.06195e-05	5	-1.69407e-21	-4.37079e-05	4	-1.69407e-21	-2.61753e-06	3.5	3.49906e-05
1e-08	-0.00010012	1e-08	-9.3852e-05	1e-08	-7.92266e-05	1e-08	-6.66906e-05	3	5		1e-08	-8.06195e-05	1e-08	-9.3852e-05	1e-08	-7.08693e-05	1e-08	-6.94764e-05	3	5		2.23	1.25		2.23	1.87		200	1.25		200	1.46			1e-08	3	1e-08	-6.59941e-05	6	1e-08	-6.87799e-05	5	1e-08	-4.2315e-05	4	1e-08	-6.09976e-06	3.5	4.12586e-05
2e-08	-8.7584e-05	2e-08	-8.96733e-05	2e-08	-7.64408e-05	2e-08	-5.90297e-05	3	5		2e-08	-7.22621e-05	2e-08	-8.96733e-05	2e-08	-6.66906e-05	2e-08	-6.04226e-05	3	5		2.76	1.35		2.76	1.57		300	1.55		300	1.26			2e-08	3	2e-08	-5.4851e-05	6	2e-08	-6.52977e-05	5	2e-08	-4.30114e-05	4	2e-08	8.64704e-07	3.5	4.1955e-05
3e-08	-8.96733e-05	3e-08	-8.68875e-05	3e-08	-7.01728e-05	3e-08	-5.69403e-05	3	5		3e-08	-6.52977e-05	3e-08	-8.68875e-05	3e-08	-6.46012e-05	3e-08	-5.69403e-05	3	5		3.72	1.6		3.72	1.2		500	1.85		500	1.04			3e-08	3	3e-08	-5.69403e-05	6	3e-08	-6.18155e-05	5	3e-08	-4.37079e-05	4	3e-08	-3.31397e-06	3.5	3.70799e-05
4e-08	-8.20124e-05	4e-08	-8.41017e-05	4e-08	-6.66906e-05	4e-08	-4.78865e-05	3	5		4e-08	-7.29586e-05	4e-08	-8.41017e-05	4e-08	-6.39048e-05	4e-08	-4.99759e-05	3	5															4e-08	3	4e-08	-4.92794e-05	6	4e-08	-5.62439e-05	5	4e-08	-4.30114e-05	4	4e-08	-1.44571e-05	3.5	3.84728e-05
5e-08	-7.92266e-05	5e-08	-8.54946e-05	5e-08	-6.52977e-05	5e-08	-4.8583e-05	3	5		5e-08	-6.52977e-05	5e-08	-8.54946e-05	5e-08	-5.76368e-05	5e-08	-4.92794e-05	3	5															5e-08	3	5e-08	-4.37079e-05	6	5e-08	-5.41545e-05	5	5e-08	-4.8583e-05	4	5e-08	-1.09749e-05	3.5	3.15083e-05
6e-08	-6.7387e-05	6e-08	-6.46012e-05	6e-08	-5.76368e-05	6e-08	-4.09221e-05	3	5		6e-08	-5.76368e-05	6e-08	-6.46012e-05	6e-08	-5.27617e-05	6e-08	-3.32612e-05	3	5															6e-08	3	6e-08	-5.20652e-05	6	6e-08	-4.8583e-05	5	6e-08	-3.95292e-05	4	6e-08	-1.92108e-06	3.5	3.98657e-05
7e-08	-6.04226e-05	7e-08	-6.46012e-05	7e-08	-5.20652e-05	7e-08	-3.74398e-05	3	5		7e-08	-5.34581e-05	7e-08	-6.46012e-05	7e-08	-4.16185e-05	7e-08	-3.46541e-05	3	5															7e-08	3	7e-08	-4.51007e-05	6	7e-08	-4.2315e-05	5	7e-08	-3.60469e-05	4	7e-08	5.73983e-06	3.5	4.26515e-05
8e-08	-5.27617e-05	8e-08	-4.64936e-05	8e-08	-4.09221e-05	8e-08	-2.42074e-05	3	5		8e-08	-4.16185e-05	8e-08	-4.64936e-05	8e-08	-3.25647e-05	8e-08	-2.2118e-05	3	5															8e-08	3	8e-08	-4.02256e-05	6	8e-08	-2.97789e-05	5	8e-08	-2.49038e-05	4	8e-08	6.43627e-06	3.5	4.68302e-05
9e-08	-4.64936e-05	9e-08	-4.16185e-05	9e-08	-4.16185e-05	9e-08	-2.69931e-05	3	5		9e-08	-4.99759e-05	9e-08	-4.16185e-05	9e-08	-3.25647e-05	9e-08	-1.79393e-05	3	5															9e-08	3	9e-08	-3.81363e-05	6	9e-08	-4.02256e-05	5	9e-08	-1.79393e-05	4	9e-08	7.82917e-06	3.5	4.75266e-05
1e-07	-4.8583e-05	1e-07	-5.20652e-05	1e-07	-4.64936e-05	1e-07	-2.76896e-05	3	5		1e-07	-4.51007e-05	1e-07	-5.20652e-05	1e-07	-3.39576e-05	1e-07	-2.35109e-05	3	5															1e-07	3	1e-07	-2.8386e-05	6	1e-07	-3.39576e-05	5	1e-07	-1.86358e-05	4	1e-07	9.22206e-06	3.5	5.65804e-05
1.1e-07	-4.37079e-05	1.1e-07	-4.16185e-05	1.1e-07	-2.42074e-05	1.1e-07	-2.00287e-05	3	5		1.1e-07	-3.18683e-05	1.1e-07	-4.16185e-05	1.1e-07	-2.28145e-05	1.1e-07	-1.585e-05	3	5															1.1e-07	3	1.1e-07	-2.28145e-05	6	1.1e-07	-2.2118e-05	5	1.1e-07	-1.65464e-05	4	1.1e-07	1.89723e-05	3.5	5.51875e-05
1.2e-07	-3.88327e-05	1.2e-07	-3.60469e-05	1.2e-07	-2.49038e-05	1.2e-07	-1.79393e-05	3	5		1.2e-07	-2.97789e-05	1.2e-07	-3.60469e-05	1.2e-07	-2.28145e-05	1.2e-07	-1.09749e-05	3	5															1.2e-07	3	1.2e-07	-1.44571e-05	6	1.2e-07	-2.00287e-05	5	1.2e-07	-1.585e-05	4	1.2e-07	1.47936e-05	3.5	5.79733e-05
1.3e-07	-3.46541e-05	1.3e-07	-3.04754e-05	1.3e-07	-2.8386e-05	1.3e-07	-1.44571e-05	3	5		1.3e-07	-2.2118e-05	1.3e-07	-3.04754e-05	1.3e-07	-2.00287e-05	1.3e-07	-8.1891e-06	3	5															1.3e-07	3	1.3e-07	-1.09749e-05	6	1.3e-07	-1.44571e-05	5	1.3e-07	-1.51536e-05	4	1.3e-07	1.82759e-05	3.5	6.07591e-05
1.4e-07	-2.90825e-05	1.4e-07	-3.04754e-05	1.4e-07	-2.07251e-05	1.4e-07	-1.44571e-05	3	5		1.4e-07	-2.07251e-05	1.4e-07	-3.04754e-05	1.4e-07	-1.65464e-05	1.4e-07	-5.40331e-06	3	5															1.4e-07	3	1.4e-07	-1.92108e-06	6	1.4e-07	-1.09749e-05	5	1.4e-07	-1.37607e-05	4	1.4e-07	1.82759e-05	3.5	7.25987e-05
1.5e-07	-2.69931e-05	1.5e-07	-2.14216e-05	1.5e-07	-1.86358e-05	1.5e-07	-4.01042e-06	3	5		1.5e-07	-2.07251e-05	1.5e-07	-2.14216e-05	1.5e-07	-1.23678e-05	1.5e-07	4.34693e-06	3	5															1.5e-07	3	1.5e-07	-3.31397e-06	6	1.5e-07	-1.09749e-05	5	1.5e-07	-9.58199e-06	4	1.5e-07	2.17581e-05	3.5	7.25987e-05
1.6e-07	-1.79393e-05	1.6e-07	-2.2118e-05	1.6e-07	-1.30642e-05	1.6e-07	-3.31397e-06	3	5		1.6e-07	-1.51536e-05	1.6e-07	-2.2118e-05	1.6e-07	-5.40331e-06	1.6e-07	5.73983e-06	3	5															1.6e-07	3	1.6e-07	-6.7962e-06	6	1.6e-07	-7.49265e-06	5	1.6e-07	-4.01042e-06	4	1.6e-07	3.22048e-05	3.5	8.23489e-05
1.7e-07	-2.00287e-05	1.7e-07	-2.14216e-05	1.7e-07	-8.1891e-06	1.7e-07	8.52561e-06	3	5		1.7e-07	-5.40331e-06	1.7e-07	-2.14216e-05	1.7e-07	-1.22463e-06	1.7e-07	7.13272e-06	3	5															1.7e-07	3	1.7e-07	-5.28188e-07	6	1.7e-07	1.56115e-06	5	1.7e-07	1.56115e-06	4	1.7e-07	3.77764e-05	3.5	8.51347e-05
1.8e-07	-1.16713e-05	1.8e-07	-8.1891e-06	1.8e-07	1.68258e-07	1.8e-07	9.9185e-06	3	5		1.8e-07	-1.09749e-05	1.8e-07	-8.1891e-06	1.8e-07	2.95404e-06	1.8e-07	1.96688e-05	3	5															1.8e-07	3	1.8e-07	2.2576e-06	6	1.8e-07	2.95404e-06	5	1.8e-07	2.95404e-06	4	1.8e-07	4.1955e-05	3.5	8.51347e-05
1.9e-07	-8.88554e-06	1.9e-07	-9.58199e-06	1.9e-07	-3.31397e-06	1.9e-07	7.82917e-06	3	5		1.9e-07	-1.16713e-05	1.9e-07	-9.58199e-06	1.9e-07	2.95404e-06	1.9e-07	2.03652e-05	3	5															1.9e-07	3	1.9e-07	9.22206e-06	6	1.9e-07	3.65049e-06	5	1.9e-07	1.20078e-05	4	1.9e-07	4.68302e-05	3.5	9.3492e-05
2e-07	-1.30642e-05	2e-07	-9.58199e-06	2e-07	-1.22463e-06	2e-07	1.20078e-05	3	5		2e-07	-6.7962e-06	2e-07	-9.58199e-06	2e-07	6.43627e-06	2e-07	2.17581e-05	3	5															2e-07	3	2e-07	1.34007e-05	6	2e-07	9.9185e-06	5	2e-07	1.61865e-05	4	2e-07	4.96159e-05	3.5	9.76707e-05
2.1e-07	-1.51536e-05	2.1e-07	-1.09749e-05	2.1e-07	-1.22463e-06	2.1e-07	1.40972e-05	3	5		2.1e-07	-5.28188e-07	2.1e-07	-1.09749e-05	2.1e-07	4.34693e-06	2.1e-07	2.52403e-05	3	5															2.1e-07	3	2.1e-07	2.03652e-05	6	2.1e-07	1.34007e-05	5	2.1e-07	1.40972e-05	4	2.1e-07	5.24017e-05	3.5	9.62778e-05
2.2e-07	-4.70687e-06	2.2e-07	-4.01042e-06	2.2e-07	8.52561e-06	2.2e-07	2.17581e-05	3	5		2.2e-07	2.95404e-06	2.2e-07	-4.01042e-06	2.2e-07	1.20078e-05	2.2e-07	3.01154e-05	3	5															2.2e-07	3	2.2e-07	2.3151e-05	6	2.2e-07	1.54901e-05	5	2.2e-07	1.89723e-05	4	2.2e-07	5.44911e-05	3.5	9.97601e-05
2.3e-07	-4.01042e-06	2.3e-07	1.56115e-06	2.3e-07	9.22206e-06	2.3e-07	2.66332e-05	3	5		2.3e-07	5.73983e-06	2.3e-07	1.56115e-06	2.3e-07	1.82759e-05	2.3e-07	3.63835e-05	3	5															2.3e-07	3	2.3e-07	3.35977e-05	6	2.3e-07	2.10616e-05	5	2.3e-07	2.17581e-05	4	2.3e-07	5.72768e-05	3.5	0.00010951
2.4e-07	-2.61753e-06	2.4e-07	1.68258e-07	2.4e-07	1.13114e-05	2.4e-07	2.66332e-05	3	5		2.4e-07	8.52561e-06	2.4e-07	1.68258e-07	2.4e-07	1.89723e-05	2.4e-07	3.91692e-05	3	5															2.4e-07	3	2.4e-07	3.42941e-05	6	2.4e-07	1.75794e-05	5	2.4e-07	1.89723e-05	4	2.4e-07	5.65804e-05	3.5	0.000104635
2.5e-07	1.68258e-07	2.5e-07	6.43627e-06	2.5e-07	1.34007e-05	2.5e-07	3.42941e-05	3	5		2.5e-07	1.20078e-05	2.5e-07	6.43627e-06	2.5e-07	1.61865e-05	2.5e-07	4.75266e-05	3	5															2.5e-07	3	2.5e-07	3.22048e-05	6	2.5e-07	2.03652e-05	5	2.5e-07	2.87226e-05	4	2.5e-07	6.42413e-05	3.5	0.0001116
2.6e-07	2.2576e-06	2.6e-07	1.13114e-05	2.6e-07	2.3151e-05	2.6e-07	4.26515e-05	3	5		2.6e-07	1.82759e-05	2.6e-07	1.13114e-05	2.6e-07	3.15083e-05	2.6e-07	4.68302e-05	3	5															2.6e-07	3	2.6e-07	3.35977e-05	6	2.6e-07	3.5687e-05	5	2.6e-07	2.9419e-05	4	2.6e-07	6.91164e-05	3.5	0.000119261
2.7e-07	1.61865e-05	2.7e-07	1.47936e-05	2.7e-07	2.3151e-05	2.7e-07	4.1955e-05	3	5		2.7e-07	1.54901e-05	2.7e-07	1.47936e-05	2.7e-07	3.42941e-05	2.7e-07	5.72768e-05	3	5															2.7e-07	3	2.7e-07	4.05621e-05	6	2.7e-07	3.5687e-05	5	2.7e-07	3.63835e-05	4	2.7e-07	7.81702e-05	3.5	0.000124136
2.8e-07	1.27043e-05	2.8e-07	1.54901e-05	2.8e-07	2.03652e-05	2.8e-07	4.68302e-05	3	5		2.8e-07	2.10616e-05	2.8e-07	1.54901e-05	2.8e-07	3.49906e-05	2.8e-07	5.65804e-05	3	5															2.8e-07	3	2.8e-07	5.10088e-05	6	2.8e-07	3.70799e-05	5	2.8e-07	4.1955e-05	4	2.8e-07	7.95631e-05	3.5	0.000128314
2.9e-07	1.34007e-05	2.9e-07	2.10616e-05	2.9e-07	2.87226e-05	2.9e-07	4.8223e-05	3	5		2.9e-07	2.24545e-05	2.9e-07	2.10616e-05	2.9e-07	3.77764e-05	2.9e-07	6.2152e-05	3	5															2.9e-07	3	2.9e-07	5.37946e-05	6	2.9e-07	4.05621e-05	5	2.9e-07	4.54373e-05	4	2.9e-07	8.44382e-05	3.5	0.0001311
3e-07	1.47936e-05	3e-07	2.45439e-05	3e-07	3.49906e-05	3e-07	5.24017e-05	3	5		3e-07	2.59368e-05	3e-07	2.45439e-05	3e-07	4.40444e-05	3e-07	7.05093e-05	3	5															3e-07	3	3e-07	5.44911e-05	6	3e-07	4.54373e-05	5	3e-07	4.61337e-05	4	3e-07	8.65276e-05	3.5	0.000133886
3.1e-07	1.89723e-05	3.1e-07	2.38474e-05	3.1e-07	3.35977e-05	3.1e-07	5.86697e-05	3	5		3.1e-07	2.66332e-05	3.1e-07	2.38474e-05	3.1e-07	4.89195e-05	3.1e-07	7.67773e-05	3	5															3.1e-07	3	3.1e-07	6.842e-05	6	3.1e-07	4.89195e-05	5	3.1e-07	4.75266e-05	4	3.1e-07	8.65276e-05	3.5	0.000133886
3.2e-07	1.89723e-05	3.2e-07	2.10616e-05	3.2e-07	3.5687e-05	3.2e-07	6.49378e-05	3	5		3.2e-07	2.80261e-05	3.2e-07	2.10616e-05	3.2e-07	4.75266e-05	3.2e-07	7.53844e-05	3	5															3.2e-07	3	3.2e-07	7.12058e-05	6	3.2e-07	5.17053e-05	5	3.2e-07	4.8223e-05	4	3.2e-07	8.93134e-05	3.5	0.000138761
3.3e-07	2.45439e-05	3.3e-07	2.80261e-05	3.3e-07	4.68302e-05	3.3e-07	6.63306e-05	3	5		3.3e-07	3.22048e-05	3.3e-07	2.80261e-05	3.3e-07	5.37946e-05	3.3e-07	8.16525e-05	3	5															3.3e-07	3	3.3e-07	7.25987e-05	6	3.3e-07	5.72768e-05	5	3.3e-07	5.17053e-05	4	3.3e-07	9.83672e-05	3.5	0.000144333
3.4e-07	3.08119e-05	3.4e-07	3.22048e-05	3.4e-07	4.89195e-05	3.4e-07	7.39916e-05	3	5		3.4e-07	4.47408e-05	3.4e-07	3.22048e-05	3.4e-07	6.14555e-05	3.4e-07	9.41885e-05	3	5															3.4e-07	3	3.4e-07	7.32951e-05	6	3.4e-07	6.2152e-05	5	3.4e-07	6.35449e-05	4	3.4e-07	9.55814e-05	3.5	0.000150601
3.5e-07	3.70799e-05	3.5e-07	3.84728e-05	3.5e-07	5.37946e-05	3.5e-07	7.88667e-05	3	5		3.5e-07	4.61337e-05	3.5e-07	3.84728e-05	3.5e-07	6.42413e-05	3.5e-07	9.97601e-05	3	5															3.5e-07	3	3.5e-07	8.23489e-05	6	3.5e-07	6.56342e-05	5	3.5e-07	6.00626e-05	4	3.5e-07	0.000101849	3.5	0.00015269
3.6e-07	4.05621e-05	3.6e-07	4.1955e-05	3.6e-07	5.5884e-05	3.6e-07	8.23489e-05	3	5		3.6e-07	4.68302e-05	3.6e-07	4.1955e-05	3.6e-07	6.98129e-05	3.6e-07	0.000105332	3	5															3.6e-07	3	3.6e-07	8.23489e-05	6	3.6e-07	7.19022e-05	5	3.6e-07	7.39916e-05	4	3.6e-07	0.000108814	3.5	0.000154779
3.7e-07	4.26515e-05	3.7e-07	4.68302e-05	3.7e-07	6.00626e-05	3.7e-07	8.37418e-05	3	5		3.7e-07	4.89195e-05	3.7e-07	4.68302e-05	3.7e-07	7.39916e-05	3.7e-07	0.000106028	3	5															3.7e-07	3	3.7e-07	8.58311e-05	6	3.7e-07	7.19022e-05	5	3.7e-07	7.74738e-05	4	3.7e-07	0.000112296	3.5	0.000163833
3.8e-07	4.40444e-05	3.8e-07	5.03124e-05	3.8e-07	6.42413e-05	3.8e-07	9.3492e-05	3	5		3.8e-07	5.37946e-05	3.8e-07	5.03124e-05	3.8e-07	7.53844e-05	3.8e-07	0.000112296	3	5															3.8e-07	3	3.8e-07	9.3492e-05	6	3.8e-07	8.0956e-05	5	3.8e-07	8.0956e-05	4	3.8e-07	0.000116475	3.5	0.000165922
3.9e-07	5.10088e-05	3.9e-07	5.24017e-05	3.9e-07	7.25987e-05	3.9e-07	9.76707e-05	3	5		3.9e-07	5.79733e-05	3.9e-07	5.24017e-05	3.9e-07	8.16525e-05	3.9e-07	0.000116475	3	5															3.9e-07	3	3.9e-07	9.76707e-05	6	3.9e-07	8.7224e-05	5	3.9e-07	8.37418e-05	4	3.9e-07	0.000122743	3.5	0.000168708
4e-07	4.8223e-05	4e-07	5.37946e-05	4e-07	7.19022e-05	4e-07	0.000107421	3	5		4e-07	6.2152e-05	4e-07	5.37946e-05	4e-07	8.86169e-05	4e-07	0.00012135	3	5															4e-07	3	4e-07	0.000103242	6	4e-07	8.7224e-05	5	4e-07	8.7224e-05	4	4e-07	0.00012135	3.5	0.000169405
4.1e-07	5.37946e-05	4.1e-07	6.07591e-05	4.1e-07	7.60809e-05	4.1e-07	0.000105332	3	5		4.1e-07	6.70271e-05	4.1e-07	6.07591e-05	4.1e-07	9.55814e-05	4.1e-07	0.0001311	3	5															4.1e-07	3	4.1e-07	0.000110207	6	4.1e-07	8.93134e-05	5	4.1e-07	8.86169e-05	4	4.1e-07	0.000128314	3.5	0.00017219
4.2e-07	6.14555e-05	4.2e-07	6.2152e-05	4.2e-07	8.23489e-05	4.2e-07	0.0001116	3	5		4.2e-07	7.05093e-05	4.2e-07	6.2152e-05	4.2e-07	9.69743e-05	4.2e-07	0.000133886	3	5															4.2e-07	3	4.2e-07	0.000116475	6	4.2e-07	9.97601e-05	5	4.2e-07	9.20992e-05	4	4.2e-07	0.000133886	3.5	0.000176369
4.3e-07	6.70271e-05	4.3e-07	7.12058e-05	4.3e-07	8.7224e-05	4.3e-07	0.000117171	3	5		4.3e-07	7.74738e-05	4.3e-07	7.12058e-05	4.3e-07	0.000105332	4.3e-07	0.000145029	3	5															4.3e-07	3	4.3e-07	0.000120653	6	4.3e-07	0.000103242	5	4.3e-07	0.000102546	4	4.3e-07	0.000134582	3.5	0.000178458
4.4e-07	7.19022e-05	4.4e-07	7.32951e-05	4.4e-07	9.3492e-05	4.4e-07	0.000126921	3	5		4.4e-07	8.7224e-05	4.4e-07	7.32951e-05	4.4e-07	0.000104635	4.4e-07	0.000153386	3	5															4.4e-07	3	4.4e-07	0.00012135	6	4.4e-07	0.000104635	5	4.4e-07	0.000101849	4	4.4e-07	0.000138761	3.5	0.000185423
4.5e-07	7.19022e-05	4.5e-07	8.37418e-05	4.5e-07	9.69743e-05	4.5e-07	0.000129707	3	5		4.5e-07	8.51347e-05	4.5e-07	8.37418e-05	4.5e-07	0.000110207	4.5e-07	0.000158958	3	5															4.5e-07	3	4.5e-07	0.000127618	6	4.5e-07	0.000113689	5	4.5e-07	0.000104635	4	4.5e-07	0.000143636	3.5	0.000190995
4.6e-07	8.23489e-05	4.6e-07	8.37418e-05	4.6e-07	0.000103242	4.6e-07	0.000136672	3	5		4.6e-07	8.79205e-05	4.6e-07	8.37418e-05	4.6e-07	0.000115082	4.6e-07	0.000160351	3	5															4.6e-07	3	4.6e-07	0.000133189	6	4.6e-07	0.000112993	5	4.6e-07	0.000115778	4	4.6e-07	0.000149904	3.5	0.000190995
4.7e-07	8.30454e-05	4.7e-07	9.00098e-05	4.7e-07	0.000108117	4.7e-07	0.000143636	3	5		4.7e-07	8.86169e-05	4.7e-07	9.00098e-05	4.7e-07	0.000122046	4.7e-07	0.000169405	3	5															4.7e-07	3	4.7e-07	0.000137368	6	4.7e-07	0.000122046	5	4.7e-07	0.00012135	4	4.7e-07	0.000158958	3.5	0.000200048
4.8e-07	8.30454e-05	4.8e-07	9.20992e-05	4.8e-07	0.0001116	4.8e-07	0.000147118	3	5		4.8e-07	9.55814e-05	4.8e-07	9.20992e-05	4.8e-07	0.000124832	4.8e-07	0.000176369	3	5															4.8e-07	3	4.8e-07	0.000147118	6	4.8e-07	0.000128314	5	4.8e-07	0.000122046	4	4.8e-07	0.000157565	3.5	0.000200745
4.9e-07	8.86169e-05	4.9e-07	9.3492e-05	4.9e-07	0.000117171	4.9e-07	0.000151297	3	5		4.9e-07	0.000101153	4.9e-07	9.3492e-05	4.9e-07	0.000136672	4.9e-07	0.000183334	3	5															4.9e-07	3	4.9e-07	0.000154083	6	4.9e-07	0.000130404	5	4.9e-07	0.000129707	4	4.9e-07	0.000163833	3.5	0.000204227
5e-07	9.48849e-05	5e-07	9.69743e-05	5e-07	0.000116475	5e-07	0.000154083	3	5		5e-07	0.000108814	5e-07	9.69743e-05	5e-07	0.000135279	5e-07	0.000181941	3	5															5e-07	3	5e-07	0.000155476	6	5e-07	0.000139457	5	5e-07	0.0001311	4	5e-07	0.000168708	3.5	0.000209102
5.1e-07	9.90636e-05	5.1e-07	0.000107421	5.1e-07	0.000124832	5.1e-07	0.00016453	3	5		5.1e-07	0.000106028	5.1e-07	0.000107421	5.1e-07	0.000144333	5.1e-07	0.000190298	3	5															5.1e-07	3	5.1e-07	0.000165922	6	5.1e-07	0.000145726	5	5.1e-07	0.000135975	4	5.1e-07	0.000170798	3.5	0.000212584
5.2e-07	0.000108117	5.2e-07	0.000106725	5.2e-07	0.000129707	5.2e-07	0.000169405	3	5		5.2e-07	0.000112296	5.2e-07	0.000106725	5.2e-07	0.000144333	5.2e-07	0.000199352	3	5															5.2e-07	3	5.2e-07	0.00017219	6	5.2e-07	0.000149904	5	5.2e-07	0.000142243	4	5.2e-07	0.000172887	3.5	0.000213977
5.3e-07	0.000107421	5.3e-07	0.000115082	5.3e-07	0.000132493	5.3e-07	0.000169405	3	5		5.3e-07	0.00012135	5.3e-07	0.000115082	5.3e-07	0.000147815	5.3e-07	0.000204227	3	5															5.3e-07	3	5.3e-07	0.00017428	6	5.3e-07	0.000151297	5	5.3e-07	0.000143636	4	5.3e-07	0.000175673	3.5	0.000216067
5.4e-07	0.000112993	5.4e-07	0.000115082	5.4e-07	0.000136672	5.4e-07	0.000176369	3	5		5.4e-07	0.000124832	5.4e-07	0.000115082	5.4e-07	0.000154779	5.4e-07	0.000210495	3	5															5.4e-07	3	5.4e-07	0.000179851	6	5.4e-07	0.000161744	5	5.4e-07	0.000149208	4	5.4e-07	0.000186119	3.5	0.000223727
5.5e-07	0.000120653	5.5e-07	0.000124832	5.5e-07	0.000144333	5.5e-07	0.000184726	3	5		5.5e-07	0.000126921	5.5e-07	0.000124832	5.5e-07	0.00016244	5.5e-07	0.000214674	3	5															5.5e-07	3	5.5e-07	0.000186119	6	5.5e-07	0.000165922	5	5.5e-07	0.000157565	4	5.5e-07	0.000190298	3.5	0.000226513
5.6e-07	0.000122743	5.6e-07	0.000122046	5.6e-07	0.000154083	5.6e-07	0.000189602	3	5		5.6e-07	0.000134582	5.6e-07	0.000122046	5.6e-07	0.000168708	5.6e-07	0.00022721	3	5															5.6e-07	3	5.6e-07	0.000191691	6	5.6e-07	0.000170798	5	5.6e-07	0.000158958	4	5.6e-07	0.00019587	3.5	0.00022721
5.7e-07	0.000125529	5.7e-07	0.000135279	5.7e-07	0.000150601	5.7e-07	0.000195173	3	5		5.7e-07	0.000134582	5.7e-07	0.000135279	5.7e-07	0.000171494	5.7e-07	0.000228603	3	5															5.7e-07	3	5.7e-07	0.000197263	6	5.7e-07	0.000179155	5	5.7e-07	0.000165226	4	5.7e-07	0.000199352	3.5	0.000241139
5.8e-07	0.000129011	5.8e-07	0.000137368	5.8e-07	0.000158958	5.8e-07	0.000199352	3	5		5.8e-07	0.000135279	5.8e-07	0.000137368	5.8e-07	0.000175673	5.8e-07	0.000232781	3	5															5.8e-07	3	5.8e-07	0.000203531	6	5.8e-07	0.000177762	5	5.8e-07	0.000169405	4	5.8e-07	0.000201441	3.5	0.000241139
5.9e-07	0.000135279	5.9e-07	0.000138761	5.9e-07	0.00016453	5.9e-07	0.000204923	3	5		5.9e-07	0.000145029	5.9e-07	0.000138761	5.9e-07	0.000179851	5.9e-07	0.000239746	3	5															5.9e-07	3	5.9e-07	0.000211888	6	5.9e-07	0.000184726	5	5.9e-07	0.000171494	4	5.9e-07	0.00020562	3.5	0.000239746
6e-07	0.000135975	6e-07	0.000142243	6e-07	0.000169405	6e-07	0.000210495	3	5		6e-07	0.000150601	6e-07	0.000142243	6e-07	0.000183334	6e-07	0.000243228	3	5															6e-07	3	6e-07	0.000216067	6	6e-07	0.00019378	5	6e-07	0.00017428	4	6e-07	0.000207709	3.5	0.000241835
6.1e-07	0.000138065	6.1e-07	0.000149208	6.1e-07	0.000170798	6.1e-07	0.000213977	3	5		6.1e-07	0.000154083	6.1e-07	0.000149208	6.1e-07	0.000190298	6.1e-07	0.000249496	3	5															6.1e-07	3	6.1e-07	0.000224424	6	6.1e-07	0.00019587	5	6.1e-07	0.000179851	4	6.1e-07	0.000211191	3.5	0.000243924
6.2e-07	0.000143636	6.2e-07	0.000151994	6.2e-07	0.000173583	6.2e-07	0.000218156	3	5		6.2e-07	0.000156869	6.2e-07	0.000151994	6.2e-07	0.000195173	6.2e-07	0.00025855	3	5															6.2e-07	3	6.2e-07	0.000223031	6	6.2e-07	0.000193084	5	6.2e-07	0.000185423	4	6.2e-07	0.000213977	3.5	0.000248103
6.3e-07	0.000149904	6.3e-07	0.000158958	6.3e-07	0.000181244	6.3e-07	0.000226513	3	5		6.3e-07	0.000161744	6.3e-07	0.000158958	6.3e-07	0.000202138	6.3e-07	0.000259246	3	5															6.3e-07	3	6.3e-07	0.000230692	6	6.3e-07	0.000206316	5	6.3e-07	0.000189602	4	6.3e-07	0.00022512	3.5	0.000251585
6.4e-07	0.000154083	6.4e-07	0.000163137	6.4e-07	0.000184726	6.4e-07	0.000233478	3	5		6.4e-07	0.000170101	6.4e-07	0.000163137	6.4e-07	0.000209102	6.4e-07	0.000273175	3	5															6.4e-07	3	6.4e-07	0.000235567	6	6.4e-07	0.000207709	5	6.4e-07	0.000197263	4	6.4e-07	0.000224424	3.5	0.000251585
6.5e-07	0.000160351	6.5e-07	0.000166619	6.5e-07	0.000193084	6.5e-07	0.000236264	3	5		6.5e-07	0.000170101	6.5e-07	0.000166619	6.5e-07	0.000208406	6.5e-07	0.000273175	3	5															6.5e-07	3	6.5e-07	0.000239049	6	6.5e-07	0.000209102	5	6.5e-07	0.000197959	4	6.5e-07	0.000224424	3.5	0.000255764
6.6e-07	0.000165922	6.6e-07	0.000171494	6.6e-07	0.000196566	6.6e-07	0.000244621	3	5		6.6e-07	0.000170798	6.6e-07	0.000171494	6.6e-07	0.000213281	6.6e-07	0.000279443	3	5															6.6e-07	3	6.6e-07	0.000244621	6	6.6e-07	0.000217459	5	6.6e-07	0.000204923	4	6.6e-07	0.000230692	3.5	0.000262032
6.7e-07	0.000165922	6.7e-07	0.000172887	6.7e-07	0.000197959	6.7e-07	0.000241835	3	5		6.7e-07	0.000174976	6.7e-07	0.000172887	6.7e-07	0.00021537	6.7e-07	0.000284318	3	5															6.7e-07	3	6.7e-07	0.000249496	6	6.7e-07	0.000217459	5	6.7e-07	0.00020562	4	6.7e-07	0.000232781	3.5	0.000268996
6.8e-07	0.000165226	6.8e-07	0.00017428	6.8e-07	0.00020562	6.8e-07	0.0002488	3	5		6.8e-07	0.000180548	6.8e-07	0.00017428	6.8e-07	0.000220245	6.8e-07	0.000289193	3	5															6.8e-07	3	6.8e-07	0.000255068	6	6.8e-07	0.000225817	5	6.8e-07	0.000213281	4	6.8e-07	0.000236264	3.5	0.0002683
6.9e-07	0.000173583	6.9e-07	0.000181941	6.9e-07	0.000207709	6.9e-07	0.00025646	3	5		6.9e-07	0.000187512	6.9e-07	0.000181941	6.9e-07	0.000232781	6.9e-07	0.000295461	3	5															6.9e-07	3	6.9e-07	0.000259246	6	6.9e-07	0.000233478	5	6.9e-07	0.000211191	4	6.9e-07	0.000239049	3.5	0.000272479
7e-07	0.000178458	7e-07	0.000183334	7e-07	0.000214674	7e-07	0.000262032	3	5		7e-07	0.000194477	7e-07	0.000183334	7e-07	0.000233478	7e-07	0.000300337	3	5															7e-07	3	7e-07	0.000266907	6	7e-07	0.000234174	5	7e-07	0.000213281	4	7e-07	0.000245317	3.5	0.000273872
7.1e-07	0.000180548	7.1e-07	0.000186119	7.1e-07	0.000218852	7.1e-07	0.000264121	3	5		7.1e-07	0.00019378	7.1e-07	0.000186119	7.1e-07	0.000236264	7.1e-07	0.000303819	3	5															7.1e-07	3	7.1e-07	0.000269693	6	7.1e-07	0.000242532	5	7.1e-07	0.00022512	4	7.1e-07	0.0002488	3.5	0.000269693
7.2e-07	0.000183334	7.2e-07	0.00019378	7.2e-07	0.000224424	7.2e-07	0.000265514	3	5		7.2e-07	0.000197959	7.2e-07	0.00019378	7.2e-07	0.000245317	7.2e-07	0.000307997	3	5															7.2e-07	3	7.2e-07	0.000272479	6	7.2e-07	0.000241139	5	7.2e-07	0.000229995	4	7.2e-07	0.000250192	3.5	0.000277354
7.3e-07	0.00019587	7.3e-07	0.000196566	7.3e-07	0.000229995	7.3e-07	0.00027805	3	5		7.3e-07	0.000200048	7.3e-07	0.000196566	7.3e-07	0.0002488	7.3e-07	0.000317051	3	5															7.3e-07	3	7.3e-07	0.000275961	6	7.3e-07	0.00024671	5	7.3e-07	0.000225817	4	7.3e-07	0.000261336	3.5	0.00028014
7.4e-07	0.000200048	7.4e-07	0.000202834	7.4e-07	0.000232781	7.4e-07	0.000285015	3	5		7.4e-07	0.000204227	7.4e-07	0.000202834	7.4e-07	0.000255764	7.4e-07	0.000325409	3	5															7.4e-07	3	7.4e-07	0.000280836	6	7.4e-07	0.000255068	5	7.4e-07	0.000228603	4	7.4e-07	0.000259246	3.5	0.000288497
7.5e-07	0.000197959	7.5e-07	0.000207709	7.5e-07	0.000231388	7.5e-07	0.000286408	3	5		7.5e-07	0.000207013	7.5e-07	0.000207709	7.5e-07	0.00025855	7.5e-07	0.00033098	3	5															7.5e-07	3	7.5e-07	0.000288497	6	7.5e-07	0.000257157	5	7.5e-07	0.000238353	4	7.5e-07	0.000264818	3.5	0.000288497
7.6e-07	0.000202834	7.6e-07	0.000214674	7.6e-07	0.000236264	7.6e-07	0.000293372	3	5		7.6e-07	0.00021537	7.6e-07	0.000214674	7.6e-07	0.000265514	7.6e-07	0.00033098	3	5															7.6e-07	3	7.6e-07	0.000289193	6	7.6e-07	0.000261336	5	7.6e-07	0.000240442	4	7.6e-07	0.000263425	3.5	0.000292676
7.7e-07	0.000206316	7.7e-07	0.000219549	7.7e-07	0.000245317	7.7e-07	0.000296854	3	5		7.7e-07	0.000216067	7.7e-07	0.000219549	7.7e-07	0.000270389	7.7e-07	0.000333766	3	5															7.7e-07	3	7.7e-07	0.000296158	6	7.7e-07	0.000268996	5	7.7e-07	0.000247407	4	7.7e-07	0.000267604	3.5	0.000296854
7.8e-07	0.000211888	7.8e-07	0.000220245	7.8e-07	0.00024671	7.8e-07	0.000302426	3	5		7.8e-07	0.000222335	7.8e-07	0.000220245	7.8e-07	0.000266211	7.8e-07	0.000343516	3	5															7.8e-07	3	7.8e-07	0.000303122	6	7.8e-07	0.000272479	5	7.8e-07	0.000248103	4	7.8e-07	0.000273175	3.5	0.000297551
7.9e-07	0.000212584	7.9e-07	0.000224424	7.9e-07	0.000254371	7.9e-07	0.000300337	3	5		7.9e-07	0.000228603	7.9e-07	0.000224424	7.9e-07	0.000272479	7.9e-07	0.000345606	3	5															7.9e-07	3	7.9e-07	0.000307301	6	7.9e-07	0.000271086	5	7.9e-07	0.000255764	4	7.9e-07	0.000279443	3.5	0.000295461
8e-07	0.000219549	8e-07	0.000231388	8e-07	0.000253675	8e-07	0.000303819	3	5		8e-07	0.000230692	8e-07	0.000231388	8e-07	0.000278747	8e-07	0.000355356	3	5															8e-07	3	8e-07	0.00031148	6	8e-07	0.000278747	5	8e-07	0.000252978	4	8e-07	0.000273872	3.5	0.000295461
8.1e-07	0.000221638	8.1e-07	0.000228603	8.1e-07	0.00025855	8.1e-07	0.000312873	3	5		8.1e-07	0.000232085	8.1e-07	0.000228603	8.1e-07	0.000283622	8.1e-07	0.00035257	3	5															8.1e-07	3	8.1e-07	0.000315658	6	8.1e-07	0.000285711	5	8.1e-07	0.000259246	4	8.1e-07	0.00028014	3.5	0.000298944
8.2e-07	0.000227906	8.2e-07	0.000239049	8.2e-07	0.000263425	8.2e-07	0.000317748	3	5		8.2e-07	0.000237656	8.2e-07	0.000239049	8.2e-07	0.000288497	8.2e-07	0.00036232	3	5															8.2e-07	3	8.2e-07	0.00032123	6	8.2e-07	0.000285015	5	8.2e-07	0.000261336	4	8.2e-07	0.000281533	3.5	0.000303819
8.3e-07	0.000229995	8.3e-07	0.000239049	8.3e-07	0.000262728	8.3e-07	0.000322623	3	5		8.3e-07	0.000243924	8.3e-07	0.000239049	8.3e-07	0.000287801	8.3e-07	0.000369981	3	5															8.3e-07	3	8.3e-07	0.000324016	6	8.3e-07	0.000291979	5	8.3e-07	0.000269693	4	8.3e-07	0.000285711	3.5	0.000305908
8.4e-07	0.00023696	8.4e-07	0.000243228	8.4e-07	0.000269693	8.4e-07	0.000324712	3	5		8.4e-07	0.000243924	8.4e-07	0.000243228	8.4e-07	0.000294765	8.4e-07	0.000371374	3	5															8.4e-07	3	8.4e-07	0.000327498	6	8.4e-07	0.000296158	5	8.4e-07	0.000275264	4	8.4e-07	0.000292676	3.5	0.000310087
8.5e-07	0.000235567	8.5e-07	0.000245317	8.5e-07	0.000274568	8.5e-07	0.00033307	3	5		8.5e-07	0.000246014	8.5e-07	0.000245317	8.5e-07	0.000300337	8.5e-07	0.000380428	3	5															8.5e-07	3	8.5e-07	0.000337248	6	8.5e-07	0.000301033	5	8.5e-07	0.000275961	4	8.5e-07	0.000296158	3.5	0.000312873
8.6e-07	0.000244621	8.6e-07	0.000250889	8.6e-07	0.000278747	8.6e-07	0.000332373	3	5		8.6e-07	0.00024671	8.6e-07	0.000250889	8.6e-07	0.000303819	8.6e-07	0.000384607	3	5															8.6e-07	3	8.6e-07	0.00034073	6	8.6e-07	0.000308694	5	8.6e-07	0.000282925	4	8.6e-07	0.00029964	3.5	0.000314265
8.7e-07	0.000241835	8.7e-07	0.000251585	8.7e-07	0.000282925	8.7e-07	0.000339338	3	5		8.7e-07	0.000257157	8.7e-07	0.000251585	8.7e-07	0.000305908	8.7e-07	0.000388089	3	5															8.7e-07	3	8.7e-07	0.00034282	6	8.7e-07	0.000310087	5	8.7e-07	0.000282229	4	8.7e-07	0.000296158	3.5	0.000318444
8.8e-07	0.000250889	8.8e-07	0.000260639	8.8e-07	0.000291283	8.8e-07	0.000337945	3	5		8.8e-07	0.000257853	8.8e-07	0.000260639	8.8e-07	0.000312873	8.8e-07	0.000390178	3	5															8.8e-07	3	8.8e-07	0.000349784	6	8.8e-07	0.000312873	5	8.8e-07	0.000282229	4	8.8e-07	0.000303819	3.5	0.000324712
8.9e-07	0.000252978	8.9e-07	0.000264818	8.9e-07	0.000290586	8.9e-07	0.000345606	3	5		8.9e-07	0.000260639	8.9e-07	0.000264818	8.9e-07	0.000316355	8.9e-07	0.000401321	3	5															8.9e-07	3	8.9e-07	0.00035257	6	8.9e-07	0.000314265	5	8.9e-07	0.000282925	4	8.9e-07	0.000305212	3.5	0.00032123
9e-07	0.000257853	9e-07	0.000263425	9e-07	0.000296158	9e-07	0.000349088	3	5		9e-07	0.000265514	9e-07	0.000263425	9e-07	0.000317051	9e-07	0.000402018	3	5															9e-07	3	9e-07	0.000355356	6	9e-07	0.000319141	5	9e-07	0.000293372	4	9e-07	0.000308694	3.5	0.000326105
9.1e-07	0.000262032	9.1e-07	0.000268996	9.1e-07	0.000297551	9.1e-07	0.000353963	3	5		9.1e-07	0.0002683	9.1e-07	0.000268996	9.1e-07	0.000324016	9.1e-07	0.000406893	3	5															9.1e-07	3	9.1e-07	0.000361624	6	9.1e-07	0.000323319	5	9.1e-07	0.000292676	4	9.1e-07	0.000310087	3.5	0.000328891
9.2e-07	0.000262032	9.2e-07	0.000270389	9.2e-07	0.000296854	9.2e-07	0.000359534	3	5		9.2e-07	0.000274568	9.2e-07	0.000270389	9.2e-07	0.000328194	9.2e-07	0.000413857	3	5															9.2e-07	3	9.2e-07	0.000366499	6	9.2e-07	0.000327498	5	9.2e-07	0.000294765	4	9.2e-07	0.000314962	3.5	0.000330284
9.3e-07	0.000265514	9.3e-07	0.000275961	9.3e-07	0.000303122	9.3e-07	0.000360231	3	5		9.3e-07	0.00028014	9.3e-07	0.000275961	9.3e-07	0.00033307	9.3e-07	0.000418036	3	5															9.3e-07	3	9.3e-07	0.000373463	6	9.3e-07	0.000328891	5	9.3e-07	0.000305212	4	9.3e-07	0.000316355	3.5	0.000328891
9.4e-07	0.000273872	9.4e-07	0.000277354	9.4e-07	0.000304515	9.4e-07	0.000370678	3	5		9.4e-07	0.00028014	9.4e-07	0.000277354	9.4e-07	0.000335159	9.4e-07	0.000420125	3	5															9.4e-07	3	9.4e-07	0.000370678	6	9.4e-07	0.000331677	5	9.4e-07	0.000305908	4	9.4e-07	0.000318444	3.5	0.00033098
9.5e-07	0.00028014	9.5e-07	0.000284318	9.5e-07	0.000313569	9.5e-07	0.000367195	3	5		9.5e-07	0.000283622	9.5e-07	0.000284318	9.5e-07	0.000337945	9.5e-07	0.000431965	3	5															9.5e-07	3	9.5e-07	0.000378339	6	9.5e-07	0.000340034	5	9.5e-07	0.000310783	4	9.5e-07	0.00032123	3.5	0.000335159
9.6e-07	0.000269693	9.6e-07	0.000284318	9.6e-07	0.000319837	9.6e-07	0.000372767	3	5		9.6e-07	0.000281533	9.6e-07	0.000284318	9.6e-07	0.000337248	9.6e-07	0.000431965	3	5															9.6e-07	3	9.6e-07	0.000385999	6	9.6e-07	0.00034282	5	9.6e-07	0.000315658	4	9.6e-07	0.000325409	3.5	0.000338641
9.7e-07	0.000279443	9.7e-07	0.000291283	9.7e-07	0.000316355	9.7e-07	0.000381821	3	5		9.7e-07	0.000286408	9.7e-07	0.000291283	9.7e-07	0.000341427	9.7e-07	0.000438929	3	5															9.7e-07	3	9.7e-07	0.000381124	6	9.7e-07	0.000344213	5	9.7e-07	0.00031148	4	9.7e-07	0.000328891	3.5	0.000332373
9.8e-07	0.000282925	9.8e-07	0.000290586	9.8e-07	0.000325409	9.8e-07	0.000380428	3	5		9.8e-07	0.000290586	9.8e-07	0.000290586	9.8e-07	0.000348391	9.8e-07	0.000443804	3	5															9.8e-07	3	9.8e-07	0.000390875	6	9.8e-07	0.000350481	5	9.8e-07	0.000316355	4	9.8e-07	0.000327498	3.5	0.000338641
9.9e-07	0.00028989	9.9e-07	0.000297551	9.9e-07	0.000328194	9.9e-07	0.000387392	3	5		9.9e-07	0.000298247	9.9e-07	0.000297551	9.9e-07	0.000351177	9.9e-07	0.000456341	3	5															9.9e-07	3	9.9e-07	0.000395053	6	9.9e-07	0.000344213	5	9.9e-07	0.000320533	4	9.9e-07	0.000331677	3.5	0.000341427
1e-06	0.000287104	1e-06	0.00029964	1e-06	0.000329587	1e-06	0.000390875	3	5		1e-06	0.00029964	1e-06	0.00029964	1e-06	0.00035257	1e-06	0.000461216	3	5															1e-06	3	1e-06	0.000397839	6	1e-06	0.000353963	5	1e-06	0.000317748	4	1e-06	0.000331677	3.5	0.000344213
1.01e-06	0.000289193	1.01e-06	0.000302426	1.01e-06	0.000333766	1.01e-06	0.000392964	3	5		1.01e-06	0.000303122	1.01e-06	0.000302426	1.01e-06	0.000358142	1.01e-06	0.000472359	3	5															1.01e-06	3	1.01e-06	0.000398535	6	1.01e-06	0.000355356	5	1.01e-06	0.000325409	4	1.01e-06	0.00033307	3.5	0.000344213
1.02e-06	0.000298247	1.02e-06	0.000310087	1.02e-06	0.00033307	1.02e-06	0.000392964	3	5		1.02e-06	0.00030939	1.02e-06	0.000310087	1.02e-06	0.000360927	1.02e-06	0.00101	3	5															1.02e-06	3	1.02e-06	0.000407589	6	1.02e-06	0.000361624	5	1.02e-06	0.000330284	4	1.02e-06	0.000330284	3.5	0.000340034
1.03e-06	0.000303122	1.03e-06	0.000305908	1.03e-06	0.000339338	1.03e-06	0.000402018	3	5		1.03e-06	0.00031148	1.03e-06	0.000305908	1.03e-06	0.000360927	1.03e-06	0.00344	3	5															1.03e-06	3	1.03e-06	0.000408982	6	1.03e-06	0.000367195	5	1.03e-06	0.000330284	4	1.03e-06	0.000340034	3.5	0.000345606
1.04e-06	0.000305212	1.04e-06	0.00031148	1.04e-06	0.00034073	1.04e-06	0.000404107	3	5		1.04e-06	0.000312176	1.04e-06	0.00031148	1.04e-06	0.000366499	1.04e-06	0.00432	3	5															1.04e-06	3	1.04e-06	0.000412464	6	1.04e-06	0.00036441	5	1.04e-06	0.00033307	4	1.04e-06	0.000340034	3.5	0.000344213
1.05e-06	0.000304515	1.05e-06	0.000316355	1.05e-06	0.00034282	1.05e-06	0.000407589	3	5		1.05e-06	0.00031148	1.05e-06	0.000316355	1.05e-06	0.000369981	1.05e-06	0.0039	3	5															1.05e-06	3	1.05e-06	0.000413161	6	1.05e-06	0.000371374	5	1.05e-06	0.000335159	4	1.05e-06	0.000340034	3.5	0.000346998
1.06e-06	0.000304515	1.06e-06	0.000319141	1.06e-06	0.000345606	1.06e-06	0.000412464	3	5		1.06e-06	0.000312873	1.06e-06	0.000319141	1.06e-06	0.000369981	1.06e-06	0.00326	3	5															1.06e-06	3	1.06e-06	0.000422215	6	1.06e-06	0.000374856	5	1.06e-06	0.000337248	4	1.06e-06	0.000351177	3.5	0.000351874
1.07e-06	0.00030939	1.07e-06	0.000316355	1.07e-06	0.000348391	1.07e-06	0.000416643	3	5		1.07e-06	0.000317051	1.07e-06	0.000316355	1.07e-06	0.00037416	1.07e-06	0.00265	3	5															1.07e-06	3	1.07e-06	0.000428483	6	1.07e-06	0.000381821	5	1.07e-06	0.000338641	4	1.07e-06	0.000344909	3.5	0.000351874
1.08e-06	0.000310783	1.08e-06	0.000324016	1.08e-06	0.000354659	1.08e-06	0.000416643	3	5		1.08e-06	0.000320533	1.08e-06	0.000324016	1.08e-06	0.000376249	1.08e-06	0.00214	3	5															1.08e-06	3	1.08e-06	0.000426393	6	1.08e-06	0.000381821	5	1.08e-06	0.000340034	4	1.08e-06	0.000344909	3.5	0.000354659
1.09e-06	0.000315658	1.09e-06	0.000321926	1.09e-06	0.000354659	1.09e-06	0.000421518	3	5		1.09e-06	0.000322623	1.09e-06	0.000321926	1.09e-06	0.000378339	1.09e-06	0.00169	3	5															1.09e-06	3	1.09e-06	0.000434054	6	1.09e-06	0.000386696	5	1.09e-06	0.00034282	4	1.09e-06	0.000348391	3.5	0.000356052
1.1e-06	0.000320533	1.1e-06	0.000326105	1.1e-06	0.000360231	1.1e-06	0.00042709	3	5		1.1e-06	0.000326802	1.1e-06	0.000326105	1.1e-06	0.000385303	1.1e-06	0.000971014	3	5															1.1e-06	3	1.1e-06	0.000443108	6	1.1e-06	0.000385303	5	1.1e-06	0.000347695	4	1.1e-06	0.000356052	3.5	0.000351874
1.11e-06	0.000321926	1.11e-06	0.000333766	1.11e-06	0.000358838	1.11e-06	0.000434054	3	5		1.11e-06	0.000329587	1.11e-06	0.000333766	1.11e-06	0.000387392	1.11e-06	0.000425	3	5															1.11e-06	3	1.11e-06	0.00044659	6	1.11e-06	0.000387392	5	1.11e-06	0.000349088	4	1.11e-06	0.000356749	3.5	0.000353266
1.12e-06	0.000323319	1.12e-06	0.000333766	1.12e-06	0.000366499	1.12e-06	0.000438929	3	5		1.12e-06	0.000328891	1.12e-06	0.000333766	1.12e-06	0.00039366	1.12e-06	0.000275961	3	5															1.12e-06	3	1.12e-06	0.000454251	6	1.12e-06	0.000392964	5	1.12e-06	0.000349784	4	1.12e-06	0.000358838	3.5	0.000357445
1.13e-06	0.000330284	1.13e-06	0.000335159	1.13e-06	0.000363017	1.13e-06	0.000441019	3	5		1.13e-06	0.00033307	1.13e-06	0.000335159	1.13e-06	0.000396446	1.13e-06	0.00022721	3	5															1.13e-06	3	1.13e-06	0.000461912	6	1.13e-06	0.000394357	5	1.13e-06	0.000356052	4	1.13e-06	0.000360231	3.5	0.000360231
1.14e-06	0.000332373	1.14e-06	0.000335159	1.14e-06	0.000369981	1.14e-06	0.000443804	3	5		1.14e-06	0.000337945	1.14e-06	0.000335159	1.14e-06	0.00039575	1.14e-06	0.00019587	3	5															1.14e-06	3	1.14e-06	0.000572647	6	1.14e-06	0.000396446	5	1.14e-06	0.000361624	4	1.14e-06	0.00036232	3.5	0.000360231
1.15e-06	0.000330284	1.15e-06	0.00034073	1.15e-06	0.000369285	1.15e-06	0.000445894	3	5		1.15e-06	0.000337945	1.15e-06	0.00034073	1.15e-06	0.000400625	1.15e-06	0.000195173	3	5															1.15e-06	3	1.15e-06	0.00248	6	1.15e-06	0.000401321	5	1.15e-06	0.000356052	4	1.15e-06	0.000369285	3.5	0.000363713
1.16e-06	0.000334462	1.16e-06	0.00034073	1.16e-06	0.000377642	1.16e-06	0.000460519	3	5		1.16e-06	0.00034073	1.16e-06	0.00034073	1.16e-06	0.000398535	1.16e-06	0.000188905	3	5															1.16e-06	3	1.16e-06	0.0041	6	1.16e-06	0.0004055	5	1.16e-06	0.00036232	4	1.16e-06	0.000365106	3.5	0.00036441
1.17e-06	0.000335855	1.17e-06	0.00034073	1.17e-06	0.000376946	1.17e-06	0.000464698	3	5		1.17e-06	0.000336552	1.17e-06	0.00034073	1.17e-06	0.000402018	1.17e-06	0.000197959	3	5															1.17e-06	3	1.17e-06	0.00399	6	1.17e-06	0.000409679	5	1.17e-06	0.000365802	4	1.17e-06	0.000366499	3.5	0.00036441
1.18e-06	0.000340034	1.18e-06	0.000346998	1.18e-06	0.000377642	1.18e-06	0.000894405	3	5		1.18e-06	0.000347695	1.18e-06	0.000346998	1.18e-06	0.000407589	1.18e-06	0.000196566	3	5															1.18e-06	3	1.18e-06	0.00332	6	1.18e-06	0.000410375	5	1.18e-06	0.000367195	4	1.18e-06	0.000365802	3.5	0.000365802
1.19e-06	0.000344909	1.19e-06	0.000349784	1.19e-06	0.000380428	1.19e-06	0.00326	3	5		1.19e-06	0.000346998	1.19e-06	0.000349784	1.19e-06	0.000412464	1.19e-06	0.000207709	3	5															1.19e-06	3	1.19e-06	0.0027	6	1.19e-06	0.000414554	5	1.19e-06	0.000368588	4	1.19e-06	0.000369285	3.5	0.000366499
1.2e-06	0.000340034	1.2e-06	0.000351874	1.2e-06	0.000381821	1.2e-06	0.00424	3	5		1.2e-06	0.000344909	1.2e-06	0.000351874	1.2e-06	0.000413161	1.2e-06	0.000207013	3	5															1.2e-06	3	1.2e-06	0.00213	6	1.2e-06	0.000420822	5	1.2e-06	0.000369981	4	1.2e-06	0.000372767	3.5	0.000367892
1.21e-06	0.000347695	1.21e-06	0.000350481	1.21e-06	0.000386696	1.21e-06	0.00385	3	5		1.21e-06	0.000349784	1.21e-06	0.000350481	1.21e-06	0.000415947	1.21e-06	0.000207709	3	5															1.21e-06	3	1.21e-06	0.0017	6	1.21e-06	0.000420125	5	1.21e-06	0.000369981	4	1.21e-06	0.000372071	3.5	0.000373463
1.22e-06	0.000348391	1.22e-06	0.000355356	1.22e-06	0.000389482	1.22e-06	0.00321	3	5		1.22e-06	0.00035257	1.22e-06	0.000355356	1.22e-06	0.00041734	1.22e-06	0.000223031	3	5															1.22e-06	3	1.22e-06	0.00106	6	1.22e-06	0.000422911	5	1.22e-06	0.000376249	4	1.22e-06	0.00037416	3.5	0.000372071
1.23e-06	0.000347695	1.23e-06	0.000358838	1.23e-06	0.000391571	1.23e-06	0.0026	3	5		1.23e-06	0.000354659	1.23e-06	0.000358838	1.23e-06	0.000412464	1.23e-06	0.000232085	3	5															1.23e-06	3	1.23e-06	0.000469573	6	1.23e-06	0.000425697	5	1.23e-06	0.000382517	4	1.23e-06	0.000372071	3.5	0.000369981
1.24e-06	0.000351874	1.24e-06	0.00036232	1.24e-06	0.000390178	1.24e-06	0.00207	3	5		1.24e-06	0.000353266	1.24e-06	0.00036232	1.24e-06	0.000424304	1.24e-06	0.000234871	3	5															1.24e-06	3	1.24e-06	0.000285015	6	1.24e-06	0.000426393	5	1.24e-06	0.000379035	4	1.24e-06	0.000376249	3.5	0.00037416
1.25e-06	0.000358142	1.25e-06	0.000367892	1.25e-06	0.000397839	1.25e-06	0.00156	3	5		1.25e-06	0.000358838	1.25e-06	0.000367892	1.25e-06	0.000419429	1.25e-06	0.000236264	3	5															1.25e-06	3	1.25e-06	0.000242532	6	1.25e-06	0.000429876	5	1.25e-06	0.000380428	4	1.25e-06	0.000380428	3.5	0.000374856
1.26e-06	0.000354659	1.26e-06	0.000368588	1.26e-06	0.000398535	1.26e-06	0.000786456	3	5		1.26e-06	0.000361624	1.26e-06	0.000368588	1.26e-06	0.000422215	1.26e-06	0.000246014	3	5															1.26e-06	3	1.26e-06	0.000207709	6	1.26e-06	0.000433358	5	1.26e-06	0.000383214	4	1.26e-06	0.000379035	3.5	0.000379731
1.27e-06	0.000356749	1.27e-06	0.000369285	1.27e-06	0.000398535	1.27e-06	0.000376946	3	5		1.27e-06	0.000360927	1.27e-06	0.000369285	1.27e-06	0.000427786	1.27e-06	0.000250889	3	5															1.27e-06	3	1.27e-06	0.000193084	6	1.27e-06	0.000439626	5	1.27e-06	0.000385999	4	1.27e-06	0.000382517	3.5	0.000380428
1.28e-06	0.000358838	1.28e-06	0.000369285	1.28e-06	0.0004055	1.28e-06	0.00024671	3	5		1.28e-06	0.000360231	1.28e-06	0.000369285	1.28e-06	0.000431268	1.28e-06	0.000254371	3	5															1.28e-06	3	1.28e-06	0.000192387	6	1.28e-06	0.000442412	5	1.28e-06	0.000382517	4	1.28e-06	0.000383214	3.5	0.000377642
1.29e-06	0.000358838	1.29e-06	0.000369285	1.29e-06	0.000403411	1.29e-06	0.000210495	3	5		1.29e-06	0.000363017	1.29e-06	0.000369285	1.29e-06	0.000436144	1.29e-06	0.000260639	3	5															1.29e-06	3	1.29e-06	0.000195173	6	1.29e-06	0.000441715	5	1.29e-06	0.000388089	4	1.29e-06	0.000386696	3.5	0.000376249
1.3e-06	0.000363713	1.3e-06	0.000372071	1.3e-06	0.000409679	1.3e-06	0.000190298	3	5		1.3e-06	0.000367195	1.3e-06	0.000372071	1.3e-06	0.000439626	1.3e-06	0.00025855	3	5															1.3e-06	3	1.3e-06	0.000199352	6	1.3e-06	0.000447287	5	1.3e-06	0.000392267	4	1.3e-06	0.000385303	3.5	0.000379035
1.31e-06	0.000371374	1.31e-06	0.000375553	1.31e-06	0.000404803	1.31e-06	0.000182637	3	5		1.31e-06	0.000369981	1.31e-06	0.000375553	1.31e-06	0.000438233	1.31e-06	0.000274568	3	5															1.31e-06	3	1.31e-06	0.000199352	6	1.31e-06	0.000447287	5	1.31e-06	0.000390875	4	1.31e-06	0.00038391	3.5	0.000375553
1.32e-06	0.000369285	1.32e-06	0.000378339	1.32e-06	0.000410375	1.32e-06	0.000186119	3	5		1.32e-06	0.000371374	1.32e-06	0.000378339	1.32e-06	0.000441019	1.32e-06	0.000282229	3	5															1.32e-06	3	1.32e-06	0.000207013	6	1.32e-06	0.00044659	5	1.32e-06	0.000388785	4	1.32e-06	0.000382517	3.5	0.000381124
1.33e-06	0.000369981	1.33e-06	0.000381821	1.33e-06	0.00041525	1.33e-06	0.000185423	3	5		1.33e-06	0.00037416	1.33e-06	0.000381821	1.33e-06	0.000443108	1.33e-06	0.000288497	3	5															1.33e-06	3	1.33e-06	0.000202138	6	1.33e-06	0.000461912	5	1.33e-06	0.000390875	4	1.33e-06	0.000388785	3.5	0.000383214
1.34e-06	0.000369285	1.34e-06	0.000381821	1.34e-06	0.000413161	1.34e-06	0.000187512	3	5		1.34e-06	0.000381124	1.34e-06	0.000381821	1.34e-06	0.000445197	1.34e-06	0.000294069	3	5															1.34e-06	3	1.34e-06	0.000216763	6	1.34e-06	0.000464001	5	1.34e-06	0.00039366	4	1.34e-06	0.000391571	3.5	0.000384607
1.35e-06	0.000379731	1.35e-06	0.00038391	1.35e-06	0.000415947	1.35e-06	0.000193084	3	5		1.35e-06	0.000376249	1.35e-06	0.00038391	1.35e-06	0.000445894	1.35e-06	0.00029964	3	5															1.35e-06	3	1.35e-06	0.000229299	6	1.35e-06	0.000524592	5	1.35e-06	0.000399232	4	1.35e-06	0.000390875	3.5	0.000380428
1.36e-06	0.000377642	1.36e-06	0.000385303	1.36e-06	0.000420125	1.36e-06	0.000201441	3	5		1.36e-06	0.000376249	1.36e-06	0.000385303	1.36e-06	0.000451465	1.36e-06	0.000304515	3	5															1.36e-06	3	1.36e-06	0.000232781	6	1.36e-06	0.0022	5	1.36e-06	0.000399232	4	1.36e-06	0.000390875	3.5	0.000383214
1.37e-06	0.000373463	1.37e-06	0.000387392	1.37e-06	0.000418732	1.37e-06	0.000204227	3	5		1.37e-06	0.000379035	1.37e-06	0.000387392	1.37e-06	0.000454948	1.37e-06	0.000313569	3	5															1.37e-06	3	1.37e-06	0.000234174	6	1.37e-06	0.004	5	1.37e-06	0.000401321	4	1.37e-06	0.00039366	3.5	0.000385999
1.38e-06	0.000378339	1.38e-06	0.000390178	1.38e-06	0.000422215	1.38e-06	0.000216763	3	5		1.38e-06	0.000379731	1.38e-06	0.000390178	1.38e-06	0.000455644	1.38e-06	0.000315658	3	5															1.38e-06	3	1.38e-06	0.000240442	6	1.38e-06	0.00402	5	1.38e-06	0.000404803	4	1.38e-06	0.000391571	3.5	0.000388089
1.39e-06	0.000383214	1.39e-06	0.000385999	1.39e-06	0.000425	1.39e-06	0.000218156	3	5		1.39e-06	0.000379731	1.39e-06	0.000385999	1.39e-06	0.000457037	1.39e-06	0.000319837	3	5															1.39e-06	3	1.39e-06	0.000241139	6	1.39e-06	0.00338	5	1.39e-06	0.000403411	4	1.39e-06	0.000394357	3.5	0.000383214
1.4e-06	0.000382517	1.4e-06	0.000392964	1.4e-06	0.000430572	1.4e-06	0.000222335	3	5		1.4e-06	0.000383214	1.4e-06	0.000392964	1.4e-06	0.000463305	1.4e-06	0.000326802	3	5															1.4e-06	3	1.4e-06	0.000251585	6	1.4e-06	0.00276	5	1.4e-06	0.000402714	4	1.4e-06	0.000396446	3.5	0.00038391
1.41e-06	0.000386696	1.41e-06	0.000395053	1.41e-06	0.000427786	1.41e-06	0.000226513	3	5		1.41e-06	0.000388089	1.41e-06	0.000395053	1.41e-06	0.000468877	1.41e-06	0.00033307	3	5															1.41e-06	3	1.41e-06	0.000255068	6	1.41e-06	0.00218	5	1.41e-06	0.000404107	4	1.41e-06	0.000398535	3.5	0.000386696
1.42e-06	0.000381124	1.42e-06	0.000398535	1.42e-06	0.000431965	1.42e-06	0.000231388	3	5		1.42e-06	0.000387392	1.42e-06	0.000398535	1.42e-06	0.000475145	1.42e-06	0.000342123	3	5															1.42e-06	3	1.42e-06	0.000255764	6	1.42e-06	0.00168	5	1.42e-06	0.000406196	4	1.42e-06	0.000402018	3.5	0.000384607
1.43e-06	0.00038391	1.43e-06	0.000397143	1.43e-06	0.000434054	1.43e-06	0.000231388	3	5		1.43e-06	0.000388785	1.43e-06	0.000397143	1.43e-06	0.000491163	1.43e-06	0.000347695	3	5															1.43e-06	3	1.43e-06	0.000263425	6	1.43e-06	0.000947335	5	1.43e-06	0.000406893	4	1.43e-06	0.000394357	3.5	0.000388089
1.44e-06	0.000392267	1.44e-06	0.000395053	1.44e-06	0.00043684	1.44e-06	0.000239746	3	5		1.44e-06	0.000391571	1.44e-06	0.000395053	1.44e-06	0.00152	1.44e-06	0.000356052	3	5															1.44e-06	3	1.44e-06	0.000274568	6	1.44e-06	0.00042709	5	1.44e-06	0.000409679	4	1.44e-06	0.000402018	3.5	0.000388785
1.45e-06	0.000387392	1.45e-06	0.000399232	1.45e-06	0.000438233	1.45e-06	0.000249496	3	5		1.45e-06	0.00039366	1.45e-06	0.000399232	1.45e-06	0.00378	1.45e-06	0.000361624	3	5															1.45e-06	3	1.45e-06	0.000282925	6	1.45e-06	0.000267604	5	1.45e-06	0.000411071	4	1.45e-06	0.000402018	3.5	0.000389482
1.46e-06	0.000390875	1.46e-06	0.000404803	1.46e-06	0.000441019	1.46e-06	0.000249496	3	5		1.46e-06	0.00039575	1.46e-06	0.000404803	1.46e-06	0.00418	1.46e-06	0.000363017	3	5															1.46e-06	3	1.46e-06	0.000290586	6	1.46e-06	0.000221638	5	1.46e-06	0.000409679	4	1.46e-06	0.000399928	3.5	0.000390875
1.47e-06	0.000395053	1.47e-06	0.000402714	1.47e-06	0.000443108	1.47e-06	0.000257853	3	5		1.47e-06	0.000395053	1.47e-06	0.000402714	1.47e-06	0.00363	1.47e-06	0.000365802	3	5															1.47e-06	3	1.47e-06	0.000290586	6	1.47e-06	0.000188905	5	1.47e-06	0.000411071	4	1.47e-06	0.000404803	3.5	0.000386696
1.48e-06	0.000389482	1.48e-06	0.0004055	1.48e-06	0.000443804	1.48e-06	0.000270389	3	5		1.48e-06	0.00039575	1.48e-06	0.0004055	1.48e-06	0.00301	1.48e-06	0.000372767	3	5															1.48e-06	3	1.48e-06	0.000295461	6	1.48e-06	0.000184726	5	1.48e-06	0.000412464	4	1.48e-06	0.000401321	3.5	0.000390875
1.49e-06	0.000399232	1.49e-06	0.000401321	1.49e-06	0.000442412	1.49e-06	0.000275961	3	5		1.49e-06	0.000397143	1.49e-06	0.000401321	1.49e-06	0.0024	1.49e-06	0.000379731	3	5															1.49e-06	3	1.49e-06	0.000303819	6	1.49e-06	0.000188209	5	1.49e-06	0.000408982	4	1.49e-06	0.000402714	3.5	0.000390875
1.5e-06	0.000397143	1.5e-06	0.0004055	1.5e-06	0.000449376	1.5e-06	0.000276657	3	5		1.5e-06	0.000397839	1.5e-06	0.0004055	1.5e-06	0.00191	1.5e-06	0.000386696	3	5															1.5e-06	3	1.5e-06	0.000312176	6	1.5e-06	0.00018403	5	1.5e-06	0.000416643	4	1.5e-06	0.000410375	3.5	0.00039366
1.51e-06	0.000396446	1.51e-06	0.000406893	1.51e-06	0.000453555	1.51e-06	0.000283622	3	5		1.51e-06	0.000397143	1.51e-06	0.000406893	1.51e-06	0.00134	1.51e-06	0.00039366	3	5															1.51e-06	3	1.51e-06	0.00031148	6	1.51e-06	0.000186816	5	1.51e-06	0.000418036	4	1.51e-06	0.000406196	3.5	0.000392267
1.52e-06	0.000399928	1.52e-06	0.000406893	1.52e-06	0.000457733	1.52e-06	0.000284318	3	5		1.52e-06	0.000401321	1.52e-06	0.000406893	1.52e-06	0.000600505	1.52e-06	0.000404803	3	5															1.52e-06	3	1.52e-06	0.00030939	6	1.52e-06	0.000188209	5	1.52e-06	0.00041525	4	1.52e-06	0.0004055	3.5	0.000391571
1.53e-06	0.000402018	1.53e-06	0.000412464	1.53e-06	0.000461912	1.53e-06	0.000289193	3	5		1.53e-06	0.0004055	1.53e-06	0.000412464	1.53e-06	0.000310783	1.53e-06	0.000408982	3	5															1.53e-06	3	1.53e-06	0.000320533	6	1.53e-06	0.000197263	5	1.53e-06	0.000421518	4	1.53e-06	0.0004055	3.5	0.000389482
1.54e-06	0.000401321	1.54e-06	0.000408982	1.54e-06	0.000474448	1.54e-06	0.000298247	3	5		1.54e-06	0.000399232	1.54e-06	0.000408982	1.54e-06	0.000232085	1.54e-06	0.00041525	3	5															1.54e-06	3	1.54e-06	0.00033098	6	1.54e-06	0.000197263	5	1.54e-06	0.000418036	4	1.54e-06	0.000406893	3.5	0.000389482
1.55e-06	0.000401321	1.55e-06	0.000411768	1.55e-06	0.00142	1.55e-06	0.000295461	3	5		1.55e-06	0.000403411	1.55e-06	0.000411768	1.55e-06	0.000202834	1.55e-06	0.000418036	3	5															1.55e-06	3	1.55e-06	0.000329587	6	1.55e-06	0.000207709	5	1.55e-06	0.000424304	4	1.55e-06	0.000409679	3.5	0.00039575
1.56e-06	0.000397143	1.56e-06	0.000412464	1.56e-06	0.00365	1.56e-06	0.000301729	3	5		1.56e-06	0.000402018	1.56e-06	0.000412464	1.56e-06	0.000182637	1.56e-06	0.000419429	3	5															1.56e-06	3	1.56e-06	0.00034073	6	1.56e-06	0.000218156	5	1.56e-06	0.000423608	4	1.56e-06	0.000408286	3.5	0.000392964
1.57e-06	0.000402018	1.57e-06	0.000414554	1.57e-06	0.00408	1.57e-06	0.000314265	3	5		1.57e-06	0.000408286	1.57e-06	0.000414554	1.57e-06	0.000182637	1.57e-06	0.000427786	3	5															1.57e-06	3	1.57e-06	0.000341427	6	1.57e-06	0.000219549	5	1.57e-06	0.000422911	4	1.57e-06	0.000408286	3.5	0.000391571
1.58e-06	0.000407589	1.58e-06	0.000418732	1.58e-06	0.00351	1.58e-06	0.000320533	3	5		1.58e-06	0.000406196	1.58e-06	0.000418732	1.58e-06	0.000180548	1.58e-06	0.000434054	3	5															1.58e-06	3	1.58e-06	0.000344213	6	1.58e-06	0.000223727	5	1.58e-06	0.000423608	4	1.58e-06	0.000411768	3.5	0.000390875
1.59e-06	0.000404803	1.59e-06	0.000414554	1.59e-06	0.00287	1.59e-06	0.00032123	3	5		1.59e-06	0.000404107	1.59e-06	0.000414554	1.59e-06	0.000183334	1.59e-06	0.000445894	3	5															1.59e-06	3	1.59e-06	0.000350481	6	1.59e-06	0.000227906	5	1.59e-06	0.000422215	4	1.59e-06	0.000408982	3.5	0.000392267
1.6e-06	0.000410375	1.6e-06	0.000415947	1.6e-06	0.00224	1.6e-06	0.000325409	3	5		1.6e-06	0.000404107	1.6e-06	0.000415947	1.6e-06	0.000188209	1.6e-06	0.000452858	3	5															1.6e-06	3	1.6e-06	0.000356749	6	1.6e-06	0.000232085	5	1.6e-06	0.000422911	4	1.6e-06	0.000410375	3.5	0.000397839
1.61e-06	0.000409679	1.61e-06	0.00041525	1.61e-06	0.0017	1.61e-06	0.000335159	3	5		1.61e-06	0.000407589	1.61e-06	0.00041525	1.61e-06	0.000189602	1.61e-06	0.000467484	3	5															1.61e-06	3	1.61e-06	0.00036232	6	1.61e-06	0.000235567	5	1.61e-06	0.000423608	4	1.61e-06	0.000409679	3.5	0.00039575
1.62e-06	0.000406893	1.62e-06	0.000419429	1.62e-06	0.000979372	1.62e-06	0.000335159	3	5		1.62e-06	0.000411768	1.62e-06	0.000419429	1.62e-06	0.000191691	1.62e-06	0.000490466	3	5															1.62e-06	3	1.62e-06	0.000372767	6	1.62e-06	0.000242532	5	1.62e-06	0.000424304	4	1.62e-06	0.000412464	3.5	0.000395053
1.63e-06	0.000408286	1.63e-06	0.000422911	1.63e-06	0.00044659	1.63e-06	0.000340034	3	5		1.63e-06	0.000408982	1.63e-06	0.000422911	1.63e-06	0.000197263	1.63e-06	0.00184	3	5															1.63e-06	3	1.63e-06	0.000369285	6	1.63e-06	0.000238353	5	1.63e-06	0.000422215	4	1.63e-06	0.00041525	3.5	0.000395053
1.64e-06	0.000407589	1.64e-06	0.000419429	1.64e-06	0.00027805	1.64e-06	0.000344213	3	5		1.64e-06	0.000408982	1.64e-06	0.000419429	1.64e-06	0.000213977	1.64e-06	0.004	3	5															1.64e-06	3	1.64e-06	0.000381124	6	1.64e-06	0.000241835	5	1.64e-06	0.000426393	4	1.64e-06	0.000406893	3.5	0.000396446
1.65e-06	0.000414554	1.65e-06	0.000422911	1.65e-06	0.000222335	1.65e-06	0.000351874	3	5		1.65e-06	0.000408982	1.65e-06	0.000422911	1.65e-06	0.000211191	1.65e-06	0.00425	3	5															1.65e-06	3	1.65e-06	0.000384607	6	1.65e-06	0.000259246	5	1.65e-06	0.000426393	4	1.65e-06	0.000411768	3.5	0.000397143
1.66e-06	0.000413161	1.66e-06	0.00042709	1.66e-06	0.000194477	1.66e-06	0.000361624	3	5		1.66e-06	0.000407589	1.66e-06	0.00042709	1.66e-06	0.000216763	1.66e-06	0.00366	3	5															1.66e-06	3	1.66e-06	0.000388785	6	1.66e-06	0.000266211	5	1.66e-06	0.000426393	4	1.66e-06	0.000413857	3.5	0.000392964
1.67e-06	0.000407589	1.67e-06	0.00042709	1.67e-06	0.000193084	1.67e-06	0.000360231	3	5		1.67e-06	0.000413161	1.67e-06	0.00042709	1.67e-06	0.000220942	1.67e-06	0.00304	3	5															1.67e-06	3	1.67e-06	0.00039366	6	1.67e-06	0.000271782	5	1.67e-06	0.000431965	4	1.67e-06	0.000415947	3.5	0.000394357
1.68e-06	0.000412464	1.68e-06	0.00042709	1.68e-06	0.00018403	1.68e-06	0.000365802	3	5		1.68e-06	0.000414554	1.68e-06	0.00042709	1.68e-06	0.000229995	1.68e-06	0.00246	3	5															1.68e-06	3	1.68e-06	0.000399928	6	1.68e-06	0.000271782	5	1.68e-06	0.000429876	4	1.68e-06	0.000413857	3.5	0.000392964
1.69e-06	0.000413857	1.69e-06	0.000429876	1.69e-06	0.000185423	1.69e-06	0.000371374	3	5		1.69e-06	0.000413161	1.69e-06	0.000429876	1.69e-06	0.00022721	1.69e-06	0.00202	3	5															1.69e-06	3	1.69e-06	0.000404803	6	1.69e-06	0.000275961	5	1.69e-06	0.000430572	4	1.69e-06	0.000416643	3.5	0.000396446
1.7e-06	0.00041525	1.7e-06	0.000430572	1.7e-06	0.000190995	1.7e-06	0.000372767	3	5		1.7e-06	0.000413857	1.7e-06	0.000430572	1.7e-06	0.000231388	1.7e-06	0.00153	3	5															1.7e-06	3	1.7e-06	0.000408286	6	1.7e-06	0.000275961	5	1.7e-06	0.000431268	4	1.7e-06	0.00041734	3.5	0.000400625
1.71e-06	0.000415947	1.71e-06	0.00042709	1.71e-06	0.000190298	1.71e-06	0.000379731	3	5		1.71e-06	0.000415947	1.71e-06	0.00042709	1.71e-06	0.000236264	1.71e-06	0.000764866	3	5															1.71e-06	3	1.71e-06	0.00041525	6	1.71e-06	0.000284318	5	1.71e-06	0.000431268	4	1.71e-06	0.000413161	3.5	0.000395053
1.72e-06	0.000413161	1.72e-06	0.000428483	1.72e-06	0.00019378	1.72e-06	0.000385303	3	5		1.72e-06	0.000418036	1.72e-06	0.000428483	1.72e-06	0.000242532	1.72e-06	0.000365106	3	5															1.72e-06	3	1.72e-06	0.000423608	6	1.72e-06	0.000284318	5	1.72e-06	0.000430572	4	1.72e-06	0.000416643	3.5	0.000397839
1.73e-06	0.00041734	1.73e-06	0.000425	1.73e-06	0.000194477	1.73e-06	0.000388089	3	5		1.73e-06	0.000413161	1.73e-06	0.000425	1.73e-06	0.00025855	1.73e-06	0.000261336	3	5															1.73e-06	3	1.73e-06	0.000427786	6	1.73e-06	0.000288497	5	1.73e-06	0.000431268	4	1.73e-06	0.00041734	3.5	0.000396446
1.74e-06	0.00041734	1.74e-06	0.000431965	1.74e-06	0.000203531	1.74e-06	0.000388089	3	5		1.74e-06	0.00041525	1.74e-06	0.000431965	1.74e-06	0.000257157	1.74e-06	0.000220245	3	5															1.74e-06	3	1.74e-06	0.000434054	6	1.74e-06	0.000304515	5	1.74e-06	0.000433358	4	1.74e-06	0.00041734	3.5	0.000398535
1.75e-06	0.00041734	1.75e-06	0.000425697	1.75e-06	0.000214674	1.75e-06	0.000399232	3	5		1.75e-06	0.00041734	1.75e-06	0.000425697	1.75e-06	0.000262728	1.75e-06	0.000191691	3	5															1.75e-06	3	1.75e-06	0.000438929	6	1.75e-06	0.000302426	5	1.75e-06	0.000428483	4	1.75e-06	0.000418732	3.5	0.000397839
1.76e-06	0.000416643	1.76e-06	0.000431965	1.76e-06	0.000218852	1.76e-06	0.000399928	3	5		1.76e-06	0.000415947	1.76e-06	0.000431965	1.76e-06	0.000269693	1.76e-06	0.000190298	3	5															1.76e-06	3	1.76e-06	0.000452858	6	1.76e-06	0.000308694	5	1.76e-06	0.000437536	4	1.76e-06	0.000418732	3.5	0.000404107
1.77e-06	0.000420125	1.77e-06	0.000424304	1.77e-06	0.000225817	1.77e-06	0.000406893	3	5		1.77e-06	0.000419429	1.77e-06	0.000424304	1.77e-06	0.000271086	1.77e-06	0.00019587	3	5															1.77e-06	3	1.77e-06	0.000457037	6	1.77e-06	0.000314962	5	1.77e-06	0.000430572	4	1.77e-06	0.000412464	3.5	0.000397839
1.78e-06	0.000418036	1.78e-06	0.000429876	1.78e-06	0.000228603	1.78e-06	0.000413161	3	5		1.78e-06	0.000412464	1.78e-06	0.000429876	1.78e-06	0.000268996	1.78e-06	0.000192387	3	5															1.78e-06	3	1.78e-06	0.000486288	6	1.78e-06	0.000319141	5	1.78e-06	0.000437536	4	1.78e-06	0.00041734	3.5	0.000396446
1.79e-06	0.000416643	1.79e-06	0.000427786	1.79e-06	0.00022721	1.79e-06	0.000419429	3	5		1.79e-06	0.000419429	1.79e-06	0.000427786	1.79e-06	0.000279443	1.79e-06	0.000198655	3	5															1.79e-06	3	1.79e-06	0.00191	6	1.79e-06	0.000321926	5	1.79e-06	0.000435447	4	1.79e-06	0.00041525	3.5	0.000397143
1.8e-06	0.00041734	1.8e-06	0.000432661	1.8e-06	0.000235567	1.8e-06	0.000418732	3	5		1.8e-06	0.000422911	1.8e-06	0.000432661	1.8e-06	0.000282925	1.8e-06	0.000207013	3	5															1.8e-06	3	1.8e-06	0.00394	6	1.8e-06	0.000328891	5	1.8e-06	0.000434751	4	1.8e-06	0.00041525	3.5	0.000397143
1.81e-06	0.000424304	1.81e-06	0.000431965	1.81e-06	0.00023696	1.81e-06	0.000425697	3	5		1.81e-06	0.000422911	1.81e-06	0.000431965	1.81e-06	0.000287104	1.81e-06	0.000211191	3	5															1.81e-06	3	1.81e-06	0.00411	6	1.81e-06	0.000326802	5	1.81e-06	0.000432661	4	1.81e-06	0.000416643	3.5	0.000399928
1.82e-06	0.000419429	1.82e-06	0.00043684	1.82e-06	0.000243924	1.82e-06	0.000429876	3	5		1.82e-06	0.000424304	1.82e-06	0.00043684	1.82e-06	0.000295461	1.82e-06	0.000211191	3	5															1.82e-06	3	1.82e-06	0.00347	6	1.82e-06	0.000335159	5	1.82e-06	0.000439626	4	1.82e-06	0.000419429	3.5	0.000397839
1.83e-06	0.00041734	1.83e-06	0.000432661	1.83e-06	0.000244621	1.83e-06	0.000434751	3	5		1.83e-06	0.000422911	1.83e-06	0.000432661	1.83e-06	0.00029964	1.83e-06	0.000231388	3	5															1.83e-06	3	1.83e-06	0.00285	6	1.83e-06	0.000340034	5	1.83e-06	0.000434751	4	1.83e-06	0.000416643	3.5	0.000400625
1.84e-06	0.000418036	1.84e-06	0.000430572	1.84e-06	0.000249496	1.84e-06	0.000436144	3	5		1.84e-06	0.000420822	1.84e-06	0.000430572	1.84e-06	0.000305212	1.84e-06	0.000234871	3	5															1.84e-06	3	1.84e-06	0.00227	6	1.84e-06	0.000341427	5	1.84e-06	0.000435447	4	1.84e-06	0.000420822	3.5	0.000404803
1.85e-06	0.000420822	1.85e-06	0.000434751	1.85e-06	0.00025646	1.85e-06	0.000447287	3	5		1.85e-06	0.000418036	1.85e-06	0.000434751	1.85e-06	0.000313569	1.85e-06	0.000239746	3	5															1.85e-06	3	1.85e-06	0.00184	6	1.85e-06	0.000348391	5	1.85e-06	0.000437536	4	1.85e-06	0.000420822	3.5	0.000400625
1.86e-06	0.000425	1.86e-06	0.000435447	1.86e-06	0.000262032	1.86e-06	0.000457733	3	5		1.86e-06	0.000420125	1.86e-06	0.000435447	1.86e-06	0.000316355	1.86e-06	0.000243924	3	5															1.86e-06	3	1.86e-06	0.0013	6	1.86e-06	0.000351177	5	1.86e-06	0.000435447	4	1.86e-06	0.000422215	3.5	0.000397839
1.87e-06	0.000422215	1.87e-06	0.000434751	1.87e-06	0.000264818	1.87e-06	0.000459823	3	5		1.87e-06	0.000420822	1.87e-06	0.000434751	1.87e-06	0.000319837	1.87e-06	0.000250192	3	5															1.87e-06	3	1.87e-06	0.000587969	6	1.87e-06	0.000359534	5	1.87e-06	0.000434054	4	1.87e-06	0.000420125	3.5	0.000397839
1.88e-06	0.000424304	1.88e-06	0.000435447	1.88e-06	0.000268996	1.88e-06	0.000883262	3	5		1.88e-06	0.000422215	1.88e-06	0.000435447	1.88e-06	0.000319141	1.88e-06	0.000250192	3	5															1.88e-06	3	1.88e-06	0.000319837	6	1.88e-06	0.000365106	5	1.88e-06	0.000438929	4	1.88e-06	0.000420125	3.5	0.000400625
1.89e-06	0.000421518	1.89e-06	0.000438233	1.89e-06	0.000275264	1.89e-06	0.00326	3	5		1.89e-06	0.000423608	1.89e-06	0.000438233	1.89e-06	0.000325409	1.89e-06	0.000259943	3	5															1.89e-06	3	1.89e-06	0.000248103	6	1.89e-06	0.000366499	5	1.89e-06	0.000438929	4	1.89e-06	0.000423608	3.5	0.000402018
1.9e-06	0.000425697	1.9e-06	0.00043684	1.9e-06	0.000282229	1.9e-06	0.00425	3	5		1.9e-06	0.000426393	1.9e-06	0.00043684	1.9e-06	0.00033098	1.9e-06	0.000262728	3	5															1.9e-06	3	1.9e-06	0.000210495	6	1.9e-06	0.00036441	5	1.9e-06	0.00043684	4	1.9e-06	0.000421518	3.5	0.000400625
1.91e-06	0.000421518	1.91e-06	0.000445894	1.91e-06	0.000276657	1.91e-06	0.00386	3	5		1.91e-06	0.000425697	1.91e-06	0.000445894	1.91e-06	0.000337248	1.91e-06	0.0002683	3	5															1.91e-06	3	1.91e-06	0.00019587	6	1.91e-06	0.000369981	5	1.91e-06	0.000441019	4	1.91e-06	0.000419429	3.5	0.000406196
1.92e-06	0.000425	1.92e-06	0.000434054	1.92e-06	0.000284318	1.92e-06	0.00322	3	5		1.92e-06	0.000425697	1.92e-06	0.000434054	1.92e-06	0.000341427	1.92e-06	0.000280836	3	5															1.92e-06	3	1.92e-06	0.000197263	6	1.92e-06	0.000378339	5	1.92e-06	0.000441715	4	1.92e-06	0.000418732	3.5	0.000404107
1.93e-06	0.000425	1.93e-06	0.000436144	1.93e-06	0.000293372	1.93e-06	0.00262	3	5		1.93e-06	0.000425697	1.93e-06	0.000436144	1.93e-06	0.000344909	1.93e-06	0.000288497	3	5															1.93e-06	3	1.93e-06	0.000196566	6	1.93e-06	0.000383214	5	1.93e-06	0.000437536	4	1.93e-06	0.000418036	3.5	0.000403411
1.94e-06	0.000428483	1.94e-06	0.000438233	1.94e-06	0.000301729	1.94e-06	0.00211	3	5		1.94e-06	0.000424304	1.94e-06	0.000438233	1.94e-06	0.000349784	1.94e-06	0.000295461	3	5															1.94e-06	3	1.94e-06	0.000200048	6	1.94e-06	0.000382517	5	1.94e-06	0.000437536	4	1.94e-06	0.000422911	3.5	0.000400625
1.95e-06	0.000429179	1.95e-06	0.00043684	1.95e-06	0.000301729	1.95e-06	0.00163	3	5		1.95e-06	0.000421518	1.95e-06	0.00043684	1.95e-06	0.00035257	1.95e-06	0.000297551	3	5															1.95e-06	3	1.95e-06	0.000197959	6	1.95e-06	0.000391571	5	1.95e-06	0.000438233	4	1.95e-06	0.000420822	3.5	0.000400625
1.96e-06	0.000425697	1.96e-06	0.000443108	1.96e-06	0.000308694	1.96e-06	0.000879083	3	5		1.96e-06	0.000428483	1.96e-06	0.000443108	1.96e-06	0.000354659	1.96e-06	0.000306605	3	5															1.96e-06	3	1.96e-06	0.000209102	6	1.96e-06	0.000392964	5	1.96e-06	0.000438233	4	1.96e-06	0.000423608	3.5	0.000404803
1.97e-06	0.000427786	1.97e-06	0.000439626	1.97e-06	0.000312873	1.97e-06	0.00039575	3	5		1.97e-06	0.000424304	1.97e-06	0.000439626	1.97e-06	0.000358142	1.97e-06	0.000316355	3	5															1.97e-06	3	1.97e-06	0.000206316	6	1.97e-06	0.000398535	5	1.97e-06	0.000438929	4	1.97e-06	0.000423608	3.5	0.000399928
1.98e-06	0.000427786	1.98e-06	0.000441715	1.98e-06	0.000317748	1.98e-06	0.000264818	3	5		1.98e-06	0.000426393	1.98e-06	0.000441715	1.98e-06	0.000363017	1.98e-06	0.000317051	3	5															1.98e-06	3	1.98e-06	0.000212584	6	1.98e-06	0.000397839	5	1.98e-06	0.000438233	4	1.98e-06	0.000420822	3.5	0.000400625
1.99e-06	0.00042709	1.99e-06	0.000438929	1.99e-06	0.000312873	1.99e-06	0.000220942	3	5		1.99e-06	0.000429876	1.99e-06	0.000438929	1.99e-06	0.000365802	1.99e-06	0.000319837	3	5															1.99e-06	3	1.99e-06	0.000228603	6	1.99e-06	0.000399232	5	1.99e-06	0.000438929	4	1.99e-06	0.000423608	3.5	0.000395053
2e-06	0.000425697	2e-06	0.000440322	2e-06	0.000314962	2e-06	0.000188209	3	5		2e-06	0.00042709	2e-06	0.000440322	2e-06	0.000371374	2e-06	0.000326802	3	5															2e-06	3	2e-06	0.000231388	6	2e-06	0.000404803	5	2e-06	0.000443108	4	2e-06	0.000420822	3.5	0.000402018
2.01e-06	0.000424304	2.01e-06	0.000441019	2.01e-06	0.000325409	2.01e-06	0.000188209	3	5		2.01e-06	0.000422215	2.01e-06	0.000441019	2.01e-06	0.000372767	2.01e-06	0.000335159	3	5															2.01e-06	3	2.01e-06	0.000240442	6	2.01e-06	0.000404803	5	2.01e-06	0.000443804	4	2.01e-06	0.000419429	3.5	0.000402018
2.02e-06	0.000426393	2.02e-06	0.000439626	2.02e-06	0.000328891	2.02e-06	0.000182637	3	5		2.02e-06	0.000425	2.02e-06	0.000439626	2.02e-06	0.000381821	2.02e-06	0.000345606	3	5															2.02e-06	3	2.02e-06	0.000245317	6	2.02e-06	0.00041525	5	2.02e-06	0.000441019	4	2.02e-06	0.000418036	3.5	0.000404107
2.03e-06	0.000425	2.03e-06	0.000439626	2.03e-06	0.000337945	2.03e-06	0.000188209	3	5		2.03e-06	0.000430572	2.03e-06	0.000439626	2.03e-06	0.000381124	2.03e-06	0.000348391	3	5															2.03e-06	3	2.03e-06	0.00024671	6	2.03e-06	0.000421518	5	2.03e-06	0.000442412	4	2.03e-06	0.000423608	3.5	0.000403411
2.04e-06	0.000428483	2.04e-06	0.000438233	2.04e-06	0.00034073	2.04e-06	0.000188209	3	5		2.04e-06	0.000426393	2.04e-06	0.000438233	2.04e-06	0.000387392	2.04e-06	0.000355356	3	5															2.04e-06	3	2.04e-06	0.000252282	6	2.04e-06	0.000426393	5	2.04e-06	0.000440322	4	2.04e-06	0.000420125	3.5	0.000402714
2.05e-06	0.000432661	2.05e-06	0.000436144	2.05e-06	0.000341427	2.05e-06	0.000193084	3	5		2.05e-06	0.00042709	2.05e-06	0.000436144	2.05e-06	0.000391571	2.05e-06	0.000361624	3	5															2.05e-06	3	2.05e-06	0.000257157	6	2.05e-06	0.000429876	5	2.05e-06	0.000439626	4	2.05e-06	0.000425697	3.5	0.000402714
2.06e-06	0.000429876	2.06e-06	0.000438233	2.06e-06	0.000351177	2.06e-06	0.000200048	3	5		2.06e-06	0.000425	2.06e-06	0.000438233	2.06e-06	0.000391571	2.06e-06	0.000366499	3	5															2.06e-06	3	2.06e-06	0.000257157	6	2.06e-06	0.000429179	5	2.06e-06	0.000437536	4	2.06e-06	0.000423608	3.5	0.000400625
2.07e-06	0.00042709	2.07e-06	0.000440322	2.07e-06	0.000351177	2.07e-06	0.000202138	3	5		2.07e-06	0.000430572	2.07e-06	0.000440322	2.07e-06	0.00039575	2.07e-06	0.000371374	3	5															2.07e-06	3	2.07e-06	0.000264818	6	2.07e-06	0.000429179	5	2.07e-06	0.000444501	4	2.07e-06	0.00041734	3.5	0.000404107
2.08e-06	0.000426393	2.08e-06	0.000441715	2.08e-06	0.000347695	2.08e-06	0.000216067	3	5		2.08e-06	0.000431268	2.08e-06	0.000441715	2.08e-06	0.00039575	2.08e-06	0.000377642	3	5															2.08e-06	3	2.08e-06	0.000274568	6	2.08e-06	0.000436144	5	2.08e-06	0.000441019	4	2.08e-06	0.000423608	3.5	0.000399232
2.09e-06	0.000429876	2.09e-06	0.000442412	2.09e-06	0.00035257	2.09e-06	0.000223031	3	5		2.09e-06	0.000428483	2.09e-06	0.000442412	2.09e-06	0.000400625	2.09e-06	0.000388089	3	5															2.09e-06	3	2.09e-06	0.000286408	6	2.09e-06	0.000438233	5	2.09e-06	0.000439626	4	2.09e-06	0.000423608	3.5	0.000402714
2.1e-06	0.000431268	2.1e-06	0.000444501	2.1e-06	0.000357445	2.1e-06	0.000223727	3	5		2.1e-06	0.000422911	2.1e-06	0.000444501	2.1e-06	0.000404107	2.1e-06	0.000391571	3	5															2.1e-06	3	2.1e-06	0.000288497	6	2.1e-06	0.000443804	5	2.1e-06	0.000443108	4	2.1e-06	0.000426393	3.5	0.000403411
2.11e-06	0.000429179	2.11e-06	0.000443108	2.11e-06	0.000360231	2.11e-06	0.000230692	3	5		2.11e-06	0.000431965	2.11e-06	0.000443108	2.11e-06	0.000409679	2.11e-06	0.000399232	3	5															2.11e-06	3	2.11e-06	0.000297551	6	2.11e-06	0.000450769	5	2.11e-06	0.000442412	4	2.11e-06	0.000421518	3.5	0.000403411
2.12e-06	0.000429179	2.12e-06	0.000441715	2.12e-06	0.000366499	2.12e-06	0.000237656	3	5		2.12e-06	0.000424304	2.12e-06	0.000441715	2.12e-06	0.000412464	2.12e-06	0.000407589	3	5															2.12e-06	3	2.12e-06	0.000301729	6	2.12e-06	0.000461216	5	2.12e-06	0.000438233	4	2.12e-06	0.000422911	3.5	0.000402714
2.13e-06	0.000431965	2.13e-06	0.000440322	2.13e-06	0.000372071	2.13e-06	0.000238353	3	5		2.13e-06	0.000429179	2.13e-06	0.000440322	2.13e-06	0.000418036	2.13e-06	0.000411071	3	5															2.13e-06	3	2.13e-06	0.000303122	6	2.13e-06	0.000483502	5	2.13e-06	0.000441019	4	2.13e-06	0.000426393	3.5	0.000402714
2.14e-06	0.000431965	2.14e-06	0.000442412	2.14e-06	0.000374856	2.14e-06	0.000242532	3	5		2.14e-06	0.000426393	2.14e-06	0.000442412	2.14e-06	0.000424304	2.14e-06	0.000416643	3	5															2.14e-06	3	2.14e-06	0.00030939	6	2.14e-06	0.00176	5	2.14e-06	0.000442412	4	2.14e-06	0.000423608	3.5	0.000404107
2.15e-06	0.000432661	2.15e-06	0.000440322	2.15e-06	0.000376249	2.15e-06	0.000250192	3	5		2.15e-06	0.000431268	2.15e-06	0.000440322	2.15e-06	0.000424304	2.15e-06	0.000422911	3	5															2.15e-06	3	2.15e-06	0.000310087	6	2.15e-06	0.00386	5	2.15e-06	0.000441019	4	2.15e-06	0.000425	3.5	0.000402018
2.16e-06	0.000433358	2.16e-06	0.000441715	2.16e-06	0.000381124	2.16e-06	0.00025646	3	5		2.16e-06	0.000430572	2.16e-06	0.000441715	2.16e-06	0.000424304	2.16e-06	0.000426393	3	5															2.16e-06	3	2.16e-06	0.000318444	6	2.16e-06	0.0041	5	2.16e-06	0.000443804	4	2.16e-06	0.000421518	3.5	0.000403411
2.17e-06	0.000430572	2.17e-06	0.000444501	2.17e-06	0.000382517	2.17e-06	0.000259943	3	5		2.17e-06	0.000426393	2.17e-06	0.000444501	2.17e-06	0.000429179	2.17e-06	0.000435447	3	5															2.17e-06	3	2.17e-06	0.000326105	6	2.17e-06	0.0035	5	2.17e-06	0.000443108	4	2.17e-06	0.000419429	3.5	0.000402018
2.18e-06	0.000430572	2.18e-06	0.000438233	2.18e-06	0.000380428	2.18e-06	0.0002683	3	5		2.18e-06	0.000429876	2.18e-06	0.000438233	2.18e-06	0.000436144	2.18e-06	0.000442412	3	5															2.18e-06	3	2.18e-06	0.000331677	6	2.18e-06	0.00288	5	2.18e-06	0.000443804	4	2.18e-06	0.000421518	3.5	0.000404107
2.19e-06	0.000431268	2.19e-06	0.000443108	2.19e-06	0.000387392	2.19e-06	0.000274568	3	5		2.19e-06	0.000433358	2.19e-06	0.000443108	2.19e-06	0.000435447	2.19e-06	0.000454948	3	5															2.19e-06	3	2.19e-06	0.000338641	6	2.19e-06	0.00229	5	2.19e-06	0.000445197	4	2.19e-06	0.000425697	3.5	0.000401321
2.2e-06	0.000431965	2.2e-06	0.000444501	2.2e-06	0.000388785	2.2e-06	0.00028014	3	5		2.2e-06	0.000424304	2.2e-06	0.000444501	2.2e-06	0.000439626	2.2e-06	0.000463305	3	5															2.2e-06	3	2.2e-06	0.000344909	6	2.2e-06	0.00182	5	2.2e-06	0.000447983	4	2.2e-06	0.000424304	3.5	0.000404107
2.21e-06	0.000431268	2.21e-06	0.000439626	2.21e-06	0.00039575	2.21e-06	0.000282925	3	5		2.21e-06	0.000429179	2.21e-06	0.000439626	2.21e-06	0.00044659	2.21e-06	0.000475841	3	5															2.21e-06	3	2.21e-06	0.000349088	6	2.21e-06	0.00115	5	2.21e-06	0.000444501	4	2.21e-06	0.000426393	3.5	0.000401321
2.22e-06	0.000432661	2.22e-06	0.000441019	2.22e-06	0.000402714	2.22e-06	0.000285015	3	5		2.22e-06	0.000431268	2.22e-06	0.000441019	2.22e-06	0.000447287	2.22e-06	0.00104	3	5															2.22e-06	3	2.22e-06	0.000346998	6	2.22e-06	0.00050161	5	2.22e-06	0.000445894	4	2.22e-06	0.000422215	3.5	0.000397839
2.23e-06	0.000434751	2.23e-06	0.000439626	2.23e-06	0.000401321	2.23e-06	0.000294069	3	5		2.23e-06	0.000426393	2.23e-06	0.000439626	2.23e-06	0.000450072	2.23e-06	0.00349	3	5															2.23e-06	3	2.23e-06	0.000354659	6	2.23e-06	0.000294069	5	2.23e-06	0.000447983	4	2.23e-06	0.000423608	3.5	0.000403411
2.24e-06	0.000430572	2.24e-06	0.000434054	2.24e-06	0.000406196	2.24e-06	0.00029964	3	5		2.24e-06	0.00042709	2.24e-06	0.000434054	2.24e-06	0.000453555	2.24e-06	0.00436	3	5															2.24e-06	3	2.24e-06	0.000358838	6	2.24e-06	0.000233478	5	2.24e-06	0.000443108	4	2.24e-06	0.000425697	3.5	0.0004055
2.25e-06	0.000434751	2.25e-06	0.000439626	2.25e-06	0.000404107	2.25e-06	0.000301729	3	5		2.25e-06	0.000431965	2.25e-06	0.000439626	2.25e-06	0.000459126	2.25e-06	0.00391	3	5															2.25e-06	3	2.25e-06	0.000367195	6	2.25e-06	0.00019378	5	2.25e-06	0.000443108	4	2.25e-06	0.000423608	3.5	0.000401321
2.26e-06	0.000431965	2.26e-06	0.000437536	2.26e-06	0.000409679	2.26e-06	0.00030939	3	5		2.26e-06	0.000434751	2.26e-06	0.000437536	2.26e-06	0.000459126	2.26e-06	0.00328	3	5															2.26e-06	3	2.26e-06	0.000376946	6	2.26e-06	0.000185423	5	2.26e-06	0.000445197	4	2.26e-06	0.000428483	3.5	0.000402018
2.27e-06	0.000436144	2.27e-06	0.000440322	2.27e-06	0.000418036	2.27e-06	0.000321926	3	5		2.27e-06	0.000434054	2.27e-06	0.000440322	2.27e-06	0.000469573	2.27e-06	0.00269	3	5															2.27e-06	3	2.27e-06	0.000380428	6	2.27e-06	0.000182637	5	2.27e-06	0.000441019	4	2.27e-06	0.000425	3.5	0.0004055
2.28e-06	0.000436144	2.28e-06	0.000441715	2.28e-06	0.000418036	2.28e-06	0.000321926	3	5		2.28e-06	0.000431965	2.28e-06	0.000441715	2.28e-06	0.000474448	2.28e-06	0.00219	3	5															2.28e-06	3	2.28e-06	0.000390178	6	2.28e-06	0.000186119	5	2.28e-06	0.000450072	4	2.28e-06	0.000423608	3.5	0.000403411
2.29e-06	0.000431965	2.29e-06	0.000438929	2.29e-06	0.000422215	2.29e-06	0.000322623	3	5		2.29e-06	0.000425697	2.29e-06	0.000438929	2.29e-06	0.000482109	2.29e-06	0.00175	3	5															2.29e-06	3	2.29e-06	0.000394357	6	2.29e-06	0.000188209	5	2.29e-06	0.000449376	4	2.29e-06	0.000422911	3.5	0.000403411
2.3e-06	0.000436144	2.3e-06	0.000438929	2.3e-06	0.000422911	2.3e-06	0.000335159	3	5		2.3e-06	0.00042709	2.3e-06	0.000438929	2.3e-06	0.000558022	2.3e-06	0.00105	3	5															2.3e-06	3	2.3e-06	0.000396446	6	2.3e-06	0.000190995	5	2.3e-06	0.00044868	4	2.3e-06	0.000425	3.5	0.000402714
2.31e-06	0.000433358	2.31e-06	0.000437536	2.31e-06	0.000426393	2.31e-06	0.000337248	3	5		2.31e-06	0.000430572	2.31e-06	0.000437536	2.31e-06	0.00233	2.31e-06	0.000450769	3	5															2.31e-06	3	2.31e-06	0.000406196	6	2.31e-06	0.00019378	5	2.31e-06	0.000447983	4	2.31e-06	0.000427786	3.5	0.000402714
2.32e-06	0.00043684	2.32e-06	0.000440322	2.32e-06	0.000429876	2.32e-06	0.000341427	3	5		2.32e-06	0.000430572	2.32e-06	0.000440322	2.32e-06	0.00411	2.32e-06	0.000288497	3	5															2.32e-06	3	2.32e-06	0.000411768	6	2.32e-06	0.000198655	5	2.32e-06	0.00044659	4	2.32e-06	0.000426393	3.5	0.000403411
2.33e-06	0.000432661	2.33e-06	0.000437536	2.33e-06	0.000441019	2.33e-06	0.000345606	3	5		2.33e-06	0.000433358	2.33e-06	0.000437536	2.33e-06	0.00409	2.33e-06	0.00023696	3	5															2.33e-06	3	2.33e-06	0.000408982	6	2.33e-06	0.000207013	5	2.33e-06	0.000444501	4	2.33e-06	0.000424304	3.5	0.000404107
2.34e-06	0.000436144	2.34e-06	0.000443108	2.34e-06	0.000441019	2.34e-06	0.000349784	3	5		2.34e-06	0.000430572	2.34e-06	0.000443108	2.34e-06	0.00345	2.34e-06	0.000195173	3	5															2.34e-06	3	2.34e-06	0.00041525	6	2.34e-06	0.000222335	5	2.34e-06	0.000443804	4	2.34e-06	0.000420822	3.5	0.000402018
2.35e-06	0.000434054	2.35e-06	0.000440322	2.35e-06	0.000438233	2.35e-06	0.000355356	3	5		2.35e-06	0.000431268	2.35e-06	0.000440322	2.35e-06	0.00284	2.35e-06	0.000194477	3	5															2.35e-06	3	2.35e-06	0.000424304	6	2.35e-06	0.000216763	5	2.35e-06	0.000445197	4	2.35e-06	0.00042709	3.5	0.000403411
2.36e-06	0.000432661	2.36e-06	0.000442412	2.36e-06	0.000447287	2.36e-06	0.00036232	3	5		2.36e-06	0.00043684	2.36e-06	0.000442412	2.36e-06	0.00226	2.36e-06	0.000197263	3	5															2.36e-06	3	2.36e-06	0.00043684	6	2.36e-06	0.000223031	5	2.36e-06	0.000445197	4	2.36e-06	0.000420822	3.5	0.000410375
2.37e-06	0.000432661	2.37e-06	0.000443804	2.37e-06	0.000454948	2.37e-06	0.000369285	3	5		2.37e-06	0.000429179	2.37e-06	0.000443804	2.37e-06	0.00181	2.37e-06	0.000195173	3	5															2.37e-06	3	2.37e-06	0.000440322	6	2.37e-06	0.000230692	5	2.37e-06	0.000447287	4	2.37e-06	0.000424304	3.5	0.000408982
2.38e-06	0.000434751	2.38e-06	0.000445197	2.38e-06	0.000455644	2.38e-06	0.000372767	3	5		2.38e-06	0.000431965	2.38e-06	0.000445197	2.38e-06	0.00118	2.38e-06	0.000195173	3	5															2.38e-06	3	2.38e-06	0.00044659	6	2.38e-06	0.000234174	5	2.38e-06	0.000445894	4	2.38e-06	0.000425	3.5	0.000402714
2.39e-06	0.000434751	2.39e-06	0.000439626	2.39e-06	0.000457037	2.39e-06	0.000378339	3	5		2.39e-06	0.000432661	2.39e-06	0.000439626	2.39e-06	0.00050927	2.39e-06	0.000202834	3	5															2.39e-06	3	2.39e-06	0.000456341	6	2.39e-06	0.000239049	5	2.39e-06	0.00044868	4	2.39e-06	0.000425	3.5	0.000406893
2.4e-06	0.000430572	2.4e-06	0.000441715	2.4e-06	0.000837297	2.4e-06	0.000384607	3	5		2.4e-06	0.000431965	2.4e-06	0.000441715	2.4e-06	0.000288497	2.4e-06	0.000210495	3	5															2.4e-06	3	2.4e-06	0.000467484	6	2.4e-06	0.000241139	5	2.4e-06	0.000450072	4	2.4e-06	0.000422215	3.5	0.000408982
2.41e-06	0.000434751	2.41e-06	0.000439626	2.41e-06	0.00312	2.41e-06	0.000381124	3	5		2.41e-06	0.000430572	2.41e-06	0.000439626	2.41e-06	0.00022721	2.41e-06	0.000213977	3	5															2.41e-06	3	2.41e-06	0.000945246	6	2.41e-06	0.000246014	5	2.41e-06	0.000445197	4	2.41e-06	0.000422911	3.5	0.000408982
2.42e-06	0.000431965	2.42e-06	0.000444501	2.42e-06	0.00412	2.42e-06	0.000388785	3	5		2.42e-06	0.000431268	2.42e-06	0.000444501	2.42e-06	0.000188905	2.42e-06	0.00022512	3	5															2.42e-06	3	2.42e-06	0.00331	6	2.42e-06	0.0002488	5	2.42e-06	0.00044868	4	2.42e-06	0.000422911	3.5	0.000407589
2.43e-06	0.000436144	2.43e-06	0.000441715	2.43e-06	0.00374	2.43e-06	0.000397143	3	5		2.43e-06	0.00043684	2.43e-06	0.000441715	2.43e-06	0.000181941	2.43e-06	0.000232085	3	5															2.43e-06	3	2.43e-06	0.00423	6	2.43e-06	0.000259943	5	2.43e-06	0.00044659	4	2.43e-06	0.000427786	3.5	0.000410375
2.44e-06	0.000434054	2.44e-06	0.000438233	2.44e-06	0.00308	2.44e-06	0.000402714	3	5		2.44e-06	0.000433358	2.44e-06	0.000438233	2.44e-06	0.000181244	2.44e-06	0.000239049	3	5															2.44e-06	3	2.44e-06	0.0038	6	2.44e-06	0.000271086	5	2.44e-06	0.00044659	4	2.44e-06	0.000423608	3.5	0.000404803
2.45e-06	0.000433358	2.45e-06	0.000443804	2.45e-06	0.00244	2.45e-06	0.0004055	3	5		2.45e-06	0.000434751	2.45e-06	0.000443804	2.45e-06	0.000177762	2.45e-06	0.000244621	3	5															2.45e-06	3	2.45e-06	0.00314	6	2.45e-06	0.000273175	5	2.45e-06	0.000444501	4	2.45e-06	0.000425	3.5	0.000406196
2.46e-06	0.000434751	2.46e-06	0.000443108	2.46e-06	0.00187	2.46e-06	0.000412464	3	5		2.46e-06	0.000430572	2.46e-06	0.000443108	2.46e-06	0.000176369	2.46e-06	0.00024671	3	5															2.46e-06	3	2.46e-06	0.00254	6	2.46e-06	0.000269693	5	2.46e-06	0.000443804	4	2.46e-06	0.000425697	3.5	0.000408286
2.47e-06	0.000436144	2.47e-06	0.00044659	2.47e-06	0.00125	2.47e-06	0.000414554	3	5		2.47e-06	0.000431965	2.47e-06	0.00044659	2.47e-06	0.000189602	2.47e-06	0.000254371	3	5															2.47e-06	3	2.47e-06	0.00206	6	2.47e-06	0.00028014	5	2.47e-06	0.000447287	4	2.47e-06	0.000425697	3.5	0.0004055
2.48e-06	0.00043684	2.48e-06	0.00044659	2.48e-06	0.000555932	2.48e-06	0.000424304	3	5		2.48e-06	0.000431268	2.48e-06	0.00044659	2.48e-06	0.00019378	2.48e-06	0.000255764	3	5															2.48e-06	3	2.48e-06	0.00165	6	2.48e-06	0.00028014	5	2.48e-06	0.00044659	4	2.48e-06	0.000423608	3.5	0.000406196
2.49e-06	0.000436144	2.49e-06	0.000443804	2.49e-06	0.000318444	2.49e-06	0.000429179	3	5		2.49e-06	0.000430572	2.49e-06	0.000443804	2.49e-06	0.000190298	2.49e-06	0.000268996	3	5															2.49e-06	3	2.49e-06	0.000976586	6	2.49e-06	0.000289193	5	2.49e-06	0.000447983	4	2.49e-06	0.000418732	3.5	0.000406196
2.5e-06	0.00043684	2.5e-06	0.000443108	2.5e-06	0.000230692	2.5e-06	0.000432661	3	5		2.5e-06	0.000436144	2.5e-06	0.000443108	2.5e-06	0.000204923	2.5e-06	0.0002683	3	5															2.5e-06	3	2.5e-06	0.000428483	6	2.5e-06	0.000287801	5	2.5e-06	0.00044659	4	2.5e-06	0.00042709	3.5	0.000404803
2.51e-06	0.000434054	2.51e-06	0.00044659	2.51e-06	0.000201441	2.51e-06	0.00043684	3	5		2.51e-06	0.000432661	2.51e-06	0.00044659	2.51e-06	0.000212584	2.51e-06	0.000278747	3	5															2.51e-06	3	2.51e-06	0.00028014	6	2.51e-06	0.000294069	5	2.51e-06	0.000442412	4	2.51e-06	0.000429179	3.5	0.000401321
2.52e-06	0.000434054	2.52e-06	0.00044868	2.52e-06	0.000188209	2.52e-06	0.000443804	3	5		2.52e-06	0.000433358	2.52e-06	0.00044868	2.52e-06	0.00021537	2.52e-06	0.000286408	3	5															2.52e-06	3	2.52e-06	0.000234174	6	2.52e-06	0.000300337	5	2.52e-06	0.000447983	4	2.52e-06	0.000425697	3.5	0.000406196
2.53e-06	0.000436144	2.53e-06	0.000444501	2.53e-06	0.000187512	2.53e-06	0.000455644	3	5		2.53e-06	0.000432661	2.53e-06	0.000444501	2.53e-06	0.000218852	2.53e-06	0.00029964	3	5															2.53e-06	3	2.53e-06	0.000197263	6	2.53e-06	0.000314962	5	2.53e-06	0.000445894	4	2.53e-06	0.000427786	3.5	0.000406893
2.54e-06	0.000436144	2.54e-06	0.000444501	2.54e-06	0.000188905	2.54e-06	0.000462609	3	5		2.54e-06	0.000439626	2.54e-06	0.000444501	2.54e-06	0.000227906	2.54e-06	0.000303819	3	5															2.54e-06	3	2.54e-06	0.000195173	6	2.54e-06	0.000312873	5	2.54e-06	0.000441715	4	2.54e-06	0.000425697	3.5	0.000402018
2.55e-06	0.000434751	2.55e-06	0.000451465	2.55e-06	0.000190298	2.55e-06	0.000578915	3	5		2.55e-06	0.000434751	2.55e-06	0.000451465	2.55e-06	0.00022721	2.55e-06	0.000310087	3	5															2.55e-06	3	2.55e-06	0.000195173	6	2.55e-06	0.000317051	5	2.55e-06	0.000439626	4	2.55e-06	0.000426393	3.5	0.000407589
2.56e-06	0.000438929	2.56e-06	0.00044868	2.56e-06	0.00019587	2.56e-06	0.00253	3	5		2.56e-06	0.00043684	2.56e-06	0.00044868	2.56e-06	0.000228603	2.56e-06	0.000312176	3	5															2.56e-06	3	2.56e-06	0.000200048	6	2.56e-06	0.000321926	5	2.56e-06	0.000438233	4	2.56e-06	0.000425697	3.5	0.000404107
2.57e-06	0.000440322	2.57e-06	0.000450769	2.57e-06	0.000191691	2.57e-06	0.00417	3	5		2.57e-06	0.000434751	2.57e-06	0.000450769	2.57e-06	0.000241835	2.57e-06	0.000313569	3	5															2.57e-06	3	2.57e-06	0.000200048	6	2.57e-06	0.000326802	5	2.57e-06	0.000443108	4	2.57e-06	0.000425697	3.5	0.000402018
2.58e-06	0.000442412	2.58e-06	0.000452858	2.58e-06	0.000197959	2.58e-06	0.00407	3	5		2.58e-06	0.000431965	2.58e-06	0.000452858	2.58e-06	0.00023696	2.58e-06	0.000325409	3	5															2.58e-06	3	2.58e-06	0.000203531	6	2.58e-06	0.000328891	5	2.58e-06	0.00043684	4	2.58e-06	0.00042709	3.5	0.000402018
2.59e-06	0.000439626	2.59e-06	0.000451465	2.59e-06	0.000201441	2.59e-06	0.00342	3	5		2.59e-06	0.000432661	2.59e-06	0.000451465	2.59e-06	0.000246014	2.59e-06	0.000327498	3	5															2.59e-06	3	2.59e-06	0.000209799	6	2.59e-06	0.00033098	5	2.59e-06	0.000442412	4	2.59e-06	0.000428483	3.5	0.000404803
2.6e-06	0.000438929	2.6e-06	0.000449376	2.6e-06	0.00021537	2.6e-06	0.00282	3	5		2.6e-06	0.000430572	2.6e-06	0.000449376	2.6e-06	0.000255068	2.6e-06	0.000335159	3	5															2.6e-06	3	2.6e-06	0.000209102	6	2.6e-06	0.000335159	5	2.6e-06	0.000443804	4	2.6e-06	0.000424304	3.5	0.000404803
2.61e-06	0.00043684	2.61e-06	0.000447983	2.61e-06	0.000218852	2.61e-06	0.00226	3	5		2.61e-06	0.000436144	2.61e-06	0.000447983	2.61e-06	0.000263425	2.61e-06	0.000345606	3	5															2.61e-06	3	2.61e-06	0.000222335	6	2.61e-06	0.000345606	5	2.61e-06	0.000442412	4	2.61e-06	0.000431268	3.5	0.000406196
2.62e-06	0.000438233	2.62e-06	0.000452858	2.62e-06	0.000220245	2.62e-06	0.00181	3	5		2.62e-06	0.000435447	2.62e-06	0.000452858	2.62e-06	0.000268996	2.62e-06	0.00035257	3	5															2.62e-06	3	2.62e-06	0.000234174	6	2.62e-06	0.000344909	5	2.62e-06	0.000443108	4	2.62e-06	0.000426393	3.5	0.000400625
2.63e-06	0.000434054	2.63e-06	0.000454948	2.63e-06	0.00022512	2.63e-06	0.00113	3	5		2.63e-06	0.000432661	2.63e-06	0.000454948	2.63e-06	0.000269693	2.63e-06	0.000358142	3	5															2.63e-06	3	2.63e-06	0.000235567	6	2.63e-06	0.000351874	5	2.63e-06	0.000445197	4	2.63e-06	0.000430572	3.5	0.000404803
2.64e-06	0.000439626	2.64e-06	0.000452162	2.64e-06	0.000231388	2.64e-06	0.000487681	3	5		2.64e-06	0.000432661	2.64e-06	0.000452162	2.64e-06	0.000273872	2.64e-06	0.000365106	3	5															2.64e-06	3	2.64e-06	0.00023696	6	2.64e-06	0.000358142	5	2.64e-06	0.000445197	4	2.64e-06	0.00042709	3.5	0.000408286
2.65e-06	0.000442412	2.65e-06	0.000451465	2.65e-06	0.000234174	2.65e-06	0.000291283	3	5		2.65e-06	0.000435447	2.65e-06	0.000451465	2.65e-06	0.000274568	2.65e-06	0.000368588	3	5															2.65e-06	3	2.65e-06	0.000248103	6	2.65e-06	0.000361624	5	2.65e-06	0.000444501	4	2.65e-06	0.000428483	3.5	0.000406196
2.66e-06	0.000436144	2.66e-06	0.000447983	2.66e-06	0.000237656	2.66e-06	0.000227906	3	5		2.66e-06	0.000435447	2.66e-06	0.000447983	2.66e-06	0.000287801	2.66e-06	0.000376249	3	5															2.66e-06	3	2.66e-06	0.000250192	6	2.66e-06	0.000366499	5	2.66e-06	0.000443108	4	2.66e-06	0.000425697	3.5	0.000402714
2.67e-06	0.00043684	2.67e-06	0.000450072	2.67e-06	0.000242532	2.67e-06	0.000193084	3	5		2.67e-06	0.000436144	2.67e-06	0.000450072	2.67e-06	0.000284318	2.67e-06	0.000380428	3	5															2.67e-06	3	2.67e-06	0.000255068	6	2.67e-06	0.000366499	5	2.67e-06	0.000445197	4	2.67e-06	0.000424304	3.5	0.000401321
2.68e-06	0.000440322	2.68e-06	0.000452858	2.68e-06	0.000243228	2.68e-06	0.000189602	3	5		2.68e-06	0.000434751	2.68e-06	0.000452858	2.68e-06	0.000297551	2.68e-06	0.000379731	3	5															2.68e-06	3	2.68e-06	0.000262032	6	2.68e-06	0.000371374	5	2.68e-06	0.000443804	4	2.68e-06	0.000425697	3.5	0.000406196
2.69e-06	0.000435447	2.69e-06	0.00044659	2.69e-06	0.000248103	2.69e-06	0.000186816	3	5		2.69e-06	0.000429179	2.69e-06	0.00044659	2.69e-06	0.000301729	2.69e-06	0.000392964	3	5															2.69e-06	3	2.69e-06	0.00025855	6	2.69e-06	0.00037416	5	2.69e-06	0.000442412	4	2.69e-06	0.000429876	3.5	0.000404107
2.7e-06	0.000441019	2.7e-06	0.000445894	2.7e-06	0.000264818	2.7e-06	0.000191691	3	5		2.7e-06	0.000431965	2.7e-06	0.000445894	2.7e-06	0.000305212	2.7e-06	0.000404107	3	5															2.7e-06	3	2.7e-06	0.000270389	6	2.7e-06	0.000381124	5	2.7e-06	0.000442412	4	2.7e-06	0.000425697	3.5	0.000406893
2.71e-06	0.000440322	2.71e-06	0.000447983	2.71e-06	0.000264818	2.71e-06	0.000187512	3	5		2.71e-06	0.000434054	2.71e-06	0.000447983	2.71e-06	0.00030939	2.71e-06	0.000411071	3	5															2.71e-06	3	2.71e-06	0.000285015	6	2.71e-06	0.000388785	5	2.71e-06	0.000445197	4	2.71e-06	0.000427786	3.5	0.000406196
2.72e-06	0.000439626	2.72e-06	0.000444501	2.72e-06	0.000270389	2.72e-06	0.000195173	3	5		2.72e-06	0.000437536	2.72e-06	0.000444501	2.72e-06	0.000317051	2.72e-06	0.00041525	3	5															2.72e-06	3	2.72e-06	0.000289193	6	2.72e-06	0.000390178	5	2.72e-06	0.000442412	4	2.72e-06	0.00042709	3.5	0.000406196
2.73e-06	0.000438929	2.73e-06	0.000449376	2.73e-06	0.000274568	2.73e-06	0.000198655	3	5		2.73e-06	0.000440322	2.73e-06	0.000449376	2.73e-06	0.000319141	2.73e-06	0.000420822	3	5															2.73e-06	3	2.73e-06	0.000293372	6	2.73e-06	0.000399232	5	2.73e-06	0.000445894	4	2.73e-06	0.000428483	3.5	0.000403411
2.74e-06	0.000442412	2.74e-06	0.000449376	2.74e-06	0.000279443	2.74e-06	0.000197959	3	5		2.74e-06	0.00043684	2.74e-06	0.000449376	2.74e-06	0.000324712	2.74e-06	0.000431268	3	5															2.74e-06	3	2.74e-06	0.000297551	6	2.74e-06	0.000400625	5	2.74e-06	0.000444501	4	2.74e-06	0.000422911	3.5	0.000406893
2.75e-06	0.000441019	2.75e-06	0.000451465	2.75e-06	0.000281533	2.75e-06	0.000212584	3	5		2.75e-06	0.000433358	2.75e-06	0.000451465	2.75e-06	0.000322623	2.75e-06	0.000431965	3	5															2.75e-06	3	2.75e-06	0.000305212	6	2.75e-06	0.0004055	5	2.75e-06	0.00044659	4	2.75e-06	0.000428483	3.5	0.000403411
2.76e-06	0.000438233	2.76e-06	0.00044659	2.76e-06	0.000289193	2.76e-06	0.000223727	3	5		2.76e-06	0.000436144	2.76e-06	0.00044659	2.76e-06	0.000324712	2.76e-06	0.000440322	3	5															2.76e-06	3	2.76e-06	0.000306605	6	2.76e-06	0.0004055	5	2.76e-06	0.00044659	4	2.76e-06	0.00042709	3.5	0.000402018
2.77e-06	0.000438929	2.77e-06	0.000447287	2.77e-06	0.000287104	2.77e-06	0.000224424	3	5		2.77e-06	0.000438233	2.77e-06	0.000447287	2.77e-06	0.000335159	2.77e-06	0.000445894	3	5															2.77e-06	3	2.77e-06	0.000315658	6	2.77e-06	0.0004055	5	2.77e-06	0.000447287	4	2.77e-06	0.000428483	3.5	0.000408982
2.78e-06	0.000436144	2.78e-06	0.000445197	2.78e-06	0.000295461	2.78e-06	0.000232085	3	5		2.78e-06	0.000436144	2.78e-06	0.000445197	2.78e-06	0.000339338	2.78e-06	0.000460519	3	5															2.78e-06	3	2.78e-06	0.000312873	6	2.78e-06	0.000411071	5	2.78e-06	0.000447287	4	2.78e-06	0.000425697	3.5	0.000408982
2.79e-06	0.000439626	2.79e-06	0.000445197	2.79e-06	0.000303122	2.79e-06	0.000240442	3	5		2.79e-06	0.000436144	2.79e-06	0.000445197	2.79e-06	0.000348391	2.79e-06	0.00046818	3	5															2.79e-06	3	2.79e-06	0.000326105	6	2.79e-06	0.000421518	5	2.79e-06	0.000453555	4	2.79e-06	0.000422215	3.5	0.0004055
2.8e-06	0.000438233	2.8e-06	0.000447287	2.8e-06	0.000302426	2.8e-06	0.000236264	3	5		2.8e-06	0.000437536	2.8e-06	0.000447287	2.8e-06	0.000351874	2.8e-06	0.000820582	3	5															2.8e-06	3	2.8e-06	0.000331677	6	2.8e-06	0.000420125	5	2.8e-06	0.000453555	4	2.8e-06	0.000425	3.5	0.000406196
2.81e-06	0.000438233	2.81e-06	0.000445894	2.81e-06	0.000307997	2.81e-06	0.000243228	3	5		2.81e-06	0.000436144	2.81e-06	0.000445894	2.81e-06	0.00035257	2.81e-06	0.00319	3	5															2.81e-06	3	2.81e-06	0.000335855	6	2.81e-06	0.000424304	5	2.81e-06	0.000454948	4	2.81e-06	0.000429179	3.5	0.000410375
2.82e-06	0.00043684	2.82e-06	0.000442412	2.82e-06	0.000317748	2.82e-06	0.000249496	3	5		2.82e-06	0.000438929	2.82e-06	0.000442412	2.82e-06	0.000356052	2.82e-06	0.00435	3	5															2.82e-06	3	2.82e-06	0.000341427	6	2.82e-06	0.000429179	5	2.82e-06	0.000456341	4	2.82e-06	0.000426393	3.5	0.000408286
2.83e-06	0.000437536	2.83e-06	0.000445894	2.83e-06	0.000319141	2.83e-06	0.000255068	3	5		2.83e-06	0.000438929	2.83e-06	0.000445894	2.83e-06	0.000365106	2.83e-06	0.00402	3	5															2.83e-06	3	2.83e-06	0.000348391	6	2.83e-06	0.00043684	5	2.83e-06	0.000457733	4	2.83e-06	0.000425	3.5	0.000402714
2.84e-06	0.000436144	2.84e-06	0.000444501	2.84e-06	0.000317051	2.84e-06	0.000260639	3	5		2.84e-06	0.00043684	2.84e-06	0.000444501	2.84e-06	0.000360927	2.84e-06	0.00337	3	5															2.84e-06	3	2.84e-06	0.000355356	6	2.84e-06	0.000440322	5	2.84e-06	0.000455644	4	2.84e-06	0.000429876	3.5	0.000407589
2.85e-06	0.000442412	2.85e-06	0.000447983	2.85e-06	0.000323319	2.85e-06	0.000270389	3	5		2.85e-06	0.000432661	2.85e-06	0.000447983	2.85e-06	0.000365106	2.85e-06	0.00277	3	5															2.85e-06	3	2.85e-06	0.000356052	6	2.85e-06	0.000439626	5	2.85e-06	0.000456341	4	2.85e-06	0.000424304	3.5	0.000411071
2.86e-06	0.000440322	2.86e-06	0.000444501	2.86e-06	0.000326802	2.86e-06	0.000278747	3	5		2.86e-06	0.000435447	2.86e-06	0.000444501	2.86e-06	0.00037416	2.86e-06	0.00225	3	5															2.86e-06	3	2.86e-06	0.000355356	6	2.86e-06	0.000447983	5	2.86e-06	0.000534342	4	2.86e-06	0.000426393	3.5	0.000404107
2.87e-06	0.000439626	2.87e-06	0.000444501	2.87e-06	0.000331677	2.87e-06	0.000279443	3	5		2.87e-06	0.000434751	2.87e-06	0.000444501	2.87e-06	0.000377642	2.87e-06	0.00182	3	5															2.87e-06	3	2.87e-06	0.000369981	6	2.87e-06	0.000457733	5	2.87e-06	0.00231	4	2.87e-06	0.000429876	3.5	0.000403411
2.88e-06	0.000438233	2.88e-06	0.000443108	2.88e-06	0.000337248	2.88e-06	0.000289193	3	5		2.88e-06	0.000439626	2.88e-06	0.000443108	2.88e-06	0.000379731	2.88e-06	0.00116	3	5															2.88e-06	3	2.88e-06	0.000376249	6	2.88e-06	0.000462609	5	2.88e-06	0.004	4	2.88e-06	0.000430572	3.5	0.000409679
2.89e-06	0.000441019	2.89e-06	0.00044659	2.89e-06	0.000342123	2.89e-06	0.000293372	3	5		2.89e-06	0.00043684	2.89e-06	0.00044659	2.89e-06	0.000385303	2.89e-06	0.000503699	3	5															2.89e-06	3	2.89e-06	0.000382517	6	2.89e-06	0.000478627	5	2.89e-06	0.00396	4	2.89e-06	0.000429179	3.5	0.000406893
2.9e-06	0.000442412	2.9e-06	0.000447287	2.9e-06	0.000346998	2.9e-06	0.000291283	3	5		2.9e-06	0.000438233	2.9e-06	0.000447287	2.9e-06	0.00039366	2.9e-06	0.000302426	3	5															2.9e-06	3	2.9e-06	0.000385999	6	2.9e-06	0.00152	5	2.9e-06	0.0033	4	2.9e-06	0.000429179	3.5	0.000406196
2.91e-06	0.000441019	2.91e-06	0.000447983	2.91e-06	0.000349784	2.91e-06	0.000301033	3	5		2.91e-06	0.000441019	2.91e-06	0.000447983	2.91e-06	0.000394357	2.91e-06	0.000247407	3	5															2.91e-06	3	2.91e-06	0.000394357	6	2.91e-06	0.00376	5	2.91e-06	0.00267	4	2.91e-06	0.000430572	3.5	0.000404107
2.92e-06	0.000438233	2.92e-06	0.000445197	2.92e-06	0.000353963	2.92e-06	0.000298944	3	5		2.92e-06	0.000436144	2.92e-06	0.000445197	2.92e-06	0.00039366	2.92e-06	0.000204227	3	5															2.92e-06	3	2.92e-06	0.000398535	6	2.92e-06	0.00416	5	2.92e-06	0.00207	4	2.92e-06	0.000428483	3.5	0.000408982
2.93e-06	0.000443108	2.93e-06	0.000449376	2.93e-06	0.000356052	2.93e-06	0.000310087	3	5		2.93e-06	0.000439626	2.93e-06	0.000449376	2.93e-06	0.000399232	2.93e-06	0.000193084	3	5															2.93e-06	3	2.93e-06	0.000413857	6	2.93e-06	0.00359	5	2.93e-06	0.00157	4	2.93e-06	0.000427786	3.5	0.000406893
2.94e-06	0.000441019	2.94e-06	0.000447983	2.94e-06	0.000356749	2.94e-06	0.000320533	3	5		2.94e-06	0.000435447	2.94e-06	0.000447983	2.94e-06	0.000401321	2.94e-06	0.000185423	3	5															2.94e-06	3	2.94e-06	0.000413161	6	2.94e-06	0.00296	5	2.94e-06	0.00088953	4	2.94e-06	0.000432661	3.5	0.0004055
2.95e-06	0.000441715	2.95e-06	0.000452162	2.95e-06	0.00036232	2.95e-06	0.000328194	3	5		2.95e-06	0.000441019	2.95e-06	0.000452162	2.95e-06	0.000406893	2.95e-06	0.000197959	3	5															2.95e-06	3	2.95e-06	0.00041525	6	2.95e-06	0.00237	5	2.95e-06	0.000399928	4	2.95e-06	0.000427786	3.5	0.000410375
2.96e-06	0.000440322	2.96e-06	0.00044659	2.96e-06	0.000369981	2.96e-06	0.000328194	3	5		2.96e-06	0.000439626	2.96e-06	0.00044659	2.96e-06	0.000407589	2.96e-06	0.000195173	3	5															2.96e-06	3	2.96e-06	0.000424304	6	2.96e-06	0.00189	5	2.96e-06	0.000253675	4	2.96e-06	0.000429876	3.5	0.000408286
2.97e-06	0.000441715	2.97e-06	0.000449376	2.97e-06	0.000374856	2.97e-06	0.000333766	3	5		2.97e-06	0.00043684	2.97e-06	0.000449376	2.97e-06	0.000413161	2.97e-06	0.000204227	3	5															2.97e-06	3	2.97e-06	0.000431268	6	2.97e-06	0.00127	5	2.97e-06	0.000216067	4	2.97e-06	0.000429179	3.5	0.000404803
2.98e-06	0.000437536	2.98e-06	0.000454251	2.98e-06	0.000376249	2.98e-06	0.000341427	3	5		2.98e-06	0.000435447	2.98e-06	0.000454251	2.98e-06	0.000421518	2.98e-06	0.000216067	3	5															2.98e-06	3	2.98e-06	0.000437536	6	2.98e-06	0.000555932	5	2.98e-06	0.000178458	4	2.98e-06	0.000434054	3.5	0.0004055
2.99e-06	0.000438929	2.99e-06	0.000454251	2.99e-06	0.000381821	2.99e-06	0.000346302	3	5		2.99e-06	0.00043684	2.99e-06	0.000454251	2.99e-06	0.000421518	2.99e-06	0.00021537	3	5															2.99e-06	3	2.99e-06	0.000445197	6	2.99e-06	0.000312176	5	2.99e-06	0.000178458	4	2.99e-06	0.000433358	3.5	0.000408286
3e-06	0.000440322	3e-06	0.000452162	3e-06	0.000385303	3e-06	0.000346302	3	5		3e-06	0.000441019	3e-06	0.000452162	3e-06	0.000425	3e-06	0.000227906	3	5															3e-06	3	3e-06	0.000452858	6	3e-06	0.000235567	5	3e-06	0.000179851	4	3e-06	0.000431965	3.5	0.000408286
3.01e-06	0.000438929	3.01e-06	0.000454251	3.01e-06	0.000388089	3.01e-06	0.000351874	3	5		3.01e-06	0.000440322	3.01e-06	0.000454251	3.01e-06	0.000428483	3.01e-06	0.00023696	3	5															3.01e-06	3	3.01e-06	0.000485591	6	3.01e-06	0.000197263	5	3.01e-06	0.000181941	4	3.01e-06	0.000434054	3.5	0.000406893
3.02e-06	0.00043684	3.02e-06	0.000451465	3.02e-06	0.000386696	3.02e-06	0.000360231	3	5		3.02e-06	0.000440322	3.02e-06	0.000451465	3.02e-06	0.000431268	3.02e-06	0.000235567	3	5															3.02e-06	3	3.02e-06	0.00178	6	3.02e-06	0.000186119	5	3.02e-06	0.000179155	4	3.02e-06	0.000432661	3.5	0.000408286
3.03e-06	0.000445197	3.03e-06	0.000455644	3.03e-06	0.00039366	3.03e-06	0.000367892	3	5		3.03e-06	0.000438929	3.03e-06	0.000455644	3.03e-06	0.000436144	3.03e-06	0.000243924	3	5															3.03e-06	3	3.03e-06	0.00391	6	3.03e-06	0.00018403	5	3.03e-06	0.000188905	4	3.03e-06	0.000429876	3.5	0.000407589
3.04e-06	0.000436144	3.04e-06	0.000460519	3.04e-06	0.000397839	3.04e-06	0.000367892	3	5		3.04e-06	0.000435447	3.04e-06	0.000460519	3.04e-06	0.000437536	3.04e-06	0.000248103	3	5															3.04e-06	3	3.04e-06	0.00415	6	3.04e-06	0.000179851	5	3.04e-06	0.000188905	4	3.04e-06	0.000430572	3.5	0.000402018
3.05e-06	0.00043684	3.05e-06	0.000454251	3.05e-06	0.000397143	3.05e-06	0.000374856	3	5		3.05e-06	0.000441715	3.05e-06	0.000454251	3.05e-06	0.000441715	3.05e-06	0.000252282	3	5															3.05e-06	3	3.05e-06	0.00354	6	3.05e-06	0.000188209	5	3.05e-06	0.000188905	4	3.05e-06	0.000431965	3.5	0.0004055
3.06e-06	0.000435447	3.06e-06	0.000457037	3.06e-06	0.000400625	3.06e-06	0.000379731	3	5		3.06e-06	0.000436144	3.06e-06	0.000457037	3.06e-06	0.000443108	3.06e-06	0.00025646	3	5															3.06e-06	3	3.06e-06	0.0029	6	3.06e-06	0.000190298	5	3.06e-06	0.000198655	4	3.06e-06	0.000424304	3.5	0.000406893
3.07e-06	0.000440322	3.07e-06	0.00045843	3.07e-06	0.000404107	3.07e-06	0.000384607	3	5		3.07e-06	0.000437536	3.07e-06	0.00045843	3.07e-06	0.00044868	3.07e-06	0.000272479	3	5															3.07e-06	3	3.07e-06	0.00233	6	3.07e-06	0.000195173	5	3.07e-06	0.000213977	4	3.07e-06	0.000433358	3.5	0.000406196
3.08e-06	0.000440322	3.08e-06	0.000457037	3.08e-06	0.000408982	3.08e-06	0.000391571	3	5		3.08e-06	0.000441715	3.08e-06	0.000457037	3.08e-06	0.000457037	3.08e-06	0.000268996	3	5															3.08e-06	3	3.08e-06	0.0019	6	3.08e-06	0.000200048	5	3.08e-06	0.000212584	4	3.08e-06	0.000436144	3.5	0.000404107
3.09e-06	0.000438929	3.09e-06	0.000457733	3.09e-06	0.00041525	3.09e-06	0.000394357	3	5		3.09e-06	0.000441019	3.09e-06	0.000457733	3.09e-06	0.000457733	3.09e-06	0.000277354	3	5															3.09e-06	3	3.09e-06	0.00143	6	3.09e-06	0.000204227	5	3.09e-06	0.000217459	4	3.09e-06	0.000430572	3.5	0.000408286
3.1e-06	0.000441715	3.1e-06	0.000464698	3.1e-06	0.000414554	3.1e-06	0.000399232	3	5		3.1e-06	0.000441019	3.1e-06	0.000464698	3.1e-06	0.000467484	3.1e-06	0.000296854	3	5															3.1e-06	3	3.1e-06	0.000700097	6	3.1e-06	0.000219549	5	3.1e-06	0.000218156	4	3.1e-06	0.000427786	3.5	0.000409679
3.11e-06	0.000442412	3.11e-06	0.000461216	3.11e-06	0.000419429	3.11e-06	0.000403411	3	5		3.11e-06	0.000437536	3.11e-06	0.000461216	3.11e-06	0.000466787	3.11e-06	0.000300337	3	5															3.11e-06	3	3.11e-06	0.000342123	6	3.11e-06	0.000219549	5	3.11e-06	0.000220942	4	3.11e-06	0.00042709	3.5	0.0004055
3.12e-06	0.000441715	3.12e-06	0.000470966	3.12e-06	0.000422215	3.12e-06	0.000413161	3	5		3.12e-06	0.000438929	3.12e-06	0.000470966	3.12e-06	0.000473752	3.12e-06	0.000301729	3	5															3.12e-06	3	3.12e-06	0.000261336	6	3.12e-06	0.000227906	5	3.12e-06	0.000224424	4	3.12e-06	0.000429179	3.5	0.000408286
3.13e-06	0.000435447	3.13e-06	0.00047793	3.13e-06	0.000422215	3.13e-06	0.00041525	3	5		3.13e-06	0.000440322	3.13e-06	0.00047793	3.13e-06	0.00048002	3.13e-06	0.000308694	3	5															3.13e-06	3	3.13e-06	0.000216067	6	3.13e-06	0.000229299	5	3.13e-06	0.000229299	4	3.13e-06	0.000429179	3.5	0.000411071
3.14e-06	0.000440322	3.14e-06	0.00117	3.14e-06	0.000427786	3.14e-06	0.000422215	3	5		3.14e-06	0.000444501	3.14e-06	0.00117	3.14e-06	0.000495341	3.14e-06	0.000313569	3	5															3.14e-06	3	3.14e-06	0.000197959	6	3.14e-06	0.000229995	5	3.14e-06	0.000232085	4	3.14e-06	0.000427786	3.5	0.000406196
3.15e-06	0.000438929	3.15e-06	0.00345	3.15e-06	0.000434054	3.15e-06	0.000425	3	5		3.15e-06	0.000441019	3.15e-06	0.00345	3.15e-06	0.00121	3.15e-06	0.000322623	3	5															3.15e-06	3	3.15e-06	0.000190298	6	3.15e-06	0.000232085	5	3.15e-06	0.00023696	4	3.15e-06	0.00042709	3.5	0.000409679
3.16e-06	0.000440322	3.16e-06	0.00404	3.16e-06	0.000435447	3.16e-06	0.000433358	3	5		3.16e-06	0.000440322	3.16e-06	0.00404	3.16e-06	0.0036	3.16e-06	0.000326105	3	5															3.16e-06	3	3.16e-06	0.000201441	6	3.16e-06	0.000241835	5	3.16e-06	0.000252282	4	3.16e-06	0.000426393	3.5	0.000412464
3.17e-06	0.000441715	3.17e-06	0.00351	3.17e-06	0.000440322	3.17e-06	0.000441019	3	5		3.17e-06	0.000439626	3.17e-06	0.00351	3.17e-06	0.00427	3.17e-06	0.000327498	3	5															3.17e-06	3	3.17e-06	0.000199352	6	3.17e-06	0.000241835	5	3.17e-06	0.000255764	4	3.17e-06	0.000432661	3.5	0.000410375
3.18e-06	0.000440322	3.18e-06	0.00283	3.18e-06	0.000445894	3.18e-06	0.000443804	3	5		3.18e-06	0.000445197	3.18e-06	0.00283	3.18e-06	0.00378	3.18e-06	0.000340034	3	5															3.18e-06	3	3.18e-06	0.000201441	6	3.18e-06	0.0002488	5	3.18e-06	0.000260639	4	3.18e-06	0.000426393	3.5	0.000409679
3.19e-06	0.000441019	3.19e-06	0.00216	3.19e-06	0.000450072	3.19e-06	0.000450072	3	5		3.19e-06	0.000445894	3.19e-06	0.00216	3.19e-06	0.00314	3.19e-06	0.000346998	3	5															3.19e-06	3	3.19e-06	0.000206316	6	3.19e-06	0.000259246	5	3.19e-06	0.00025646	4	3.19e-06	0.000429179	3.5	0.000412464
3.2e-06	0.000441715	3.2e-06	0.00155	3.2e-06	0.000457037	3.2e-06	0.000465394	3	5		3.2e-06	0.000438929	3.2e-06	0.00155	3.2e-06	0.00254	3.2e-06	0.000357445	3	5															3.2e-06	3	3.2e-06	0.000208406	6	3.2e-06	0.000264818	5	3.2e-06	0.000261336	4	3.2e-06	0.000431965	3.5	0.000410375
3.21e-06	0.000437536	3.21e-06	0.000820582	3.21e-06	0.000460519	3.21e-06	0.000565683	3	5		3.21e-06	0.00043684	3.21e-06	0.000820582	3.21e-06	0.00203	3.21e-06	0.000356749	3	5															3.21e-06	3	3.21e-06	0.000218852	6	3.21e-06	0.000276657	5	3.21e-06	0.000262728	4	3.21e-06	0.000429876	3.5	0.000409679
3.22e-06	0.000438233	3.22e-06	0.000398535	3.22e-06	0.000861672	3.22e-06	0.00249	3	5		3.22e-06	0.000438929	3.22e-06	0.000398535	3.22e-06	0.00153	3.22e-06	0.000367195	3	5															3.22e-06	3	3.22e-06	0.000231388	6	3.22e-06	0.000273175	5	3.22e-06	0.000271782	4	3.22e-06	0.000427786	3.5	0.000409679
3.23e-06	0.000444501	3.23e-06	0.000267604	3.23e-06	0.00316	3.23e-06	0.00416	3	5		3.23e-06	0.000442412	3.23e-06	0.000267604	3.23e-06	0.00077392	3.23e-06	0.00037416	3	5															3.23e-06	3	3.23e-06	0.000232085	6	3.23e-06	0.000279443	5	3.23e-06	0.000265514	4	3.23e-06	0.000429876	3.5	0.00041525
3.24e-06	0.000438929	3.24e-06	0.00021537	3.24e-06	0.00414	3.24e-06	0.00409	3	5		3.24e-06	0.000437536	3.24e-06	0.00021537	3.24e-06	0.000355356	3.24e-06	0.000376946	3	5															3.24e-06	3	3.24e-06	0.000236264	6	3.24e-06	0.000282229	5	3.24e-06	0.000275961	4	3.24e-06	0.000428483	3.5	0.000409679
3.25e-06	0.000441715	3.25e-06	0.000203531	3.25e-06	0.00375	3.25e-06	0.00345	3	5		3.25e-06	0.000438929	3.25e-06	0.000203531	3.25e-06	0.0002488	3.25e-06	0.000381124	3	5															3.25e-06	3	3.25e-06	0.000239049	6	3.25e-06	0.000289193	5	3.25e-06	0.000290586	4	3.25e-06	0.000430572	3.5	0.000408982
3.26e-06	0.000441715	3.26e-06	0.00019587	3.26e-06	0.00309	3.26e-06	0.00284	3	5		3.26e-06	0.000443108	3.26e-06	0.00019587	3.26e-06	0.000204923	3.26e-06	0.000386696	3	5															3.26e-06	3	3.26e-06	0.000244621	6	3.26e-06	0.000289193	5	3.26e-06	0.000287801	4	3.26e-06	0.000429179	3.5	0.000408286
3.27e-06	0.000441715	3.27e-06	0.000194477	3.27e-06	0.00247	3.27e-06	0.00227	3	5		3.27e-06	0.000438929	3.27e-06	0.000194477	3.27e-06	0.000180548	3.27e-06	0.000401321	3	5															3.27e-06	3	3.27e-06	0.0002488	6	3.27e-06	0.000297551	5	3.27e-06	0.000294765	4	3.27e-06	0.000426393	3.5	0.000406893
3.28e-06	0.00044659	3.28e-06	0.000190298	3.28e-06	0.0019	3.28e-06	0.00181	3	5		3.28e-06	0.000442412	3.28e-06	0.000190298	3.28e-06	0.000181244	3.28e-06	0.000404107	3	5															3.28e-06	3	3.28e-06	0.00025855	6	3.28e-06	0.000303122	5	3.28e-06	0.000297551	4	3.28e-06	0.000429876	3.5	0.000408286
3.29e-06	0.000440322	3.29e-06	0.000197263	3.29e-06	0.00129	3.29e-06	0.00114	3	5		3.29e-06	0.000442412	3.29e-06	0.000197263	3.29e-06	0.000183334	3.29e-06	0.000409679	3	5															3.29e-06	3	3.29e-06	0.000261336	6	3.29e-06	0.00031148	5	3.29e-06	0.000303122	4	3.29e-06	0.000431268	3.5	0.000406196
3.3e-06	0.000438929	3.3e-06	0.000196566	3.3e-06	0.000582397	3.3e-06	0.000491859	3	5		3.3e-06	0.00044659	3.3e-06	0.000196566	3.3e-06	0.000181244	3.3e-06	0.000413857	3	5															3.3e-06	3	3.3e-06	0.000267604	6	3.3e-06	0.000314265	5	3.3e-06	0.000308694	4	3.3e-06	0.000428483	3.5	0.000406196
3.31e-06	0.000442412	3.31e-06	0.000197263	3.31e-06	0.000321926	3.31e-06	0.000290586	3	5		3.31e-06	0.000438929	3.31e-06	0.000197263	3.31e-06	0.000179851	3.31e-06	0.000423608	3	5															3.31e-06	3	3.31e-06	0.000275961	6	3.31e-06	0.000319837	5	3.31e-06	0.00030939	4	3.31e-06	0.000429876	3.5	0.000406893
3.32e-06	0.000438929	3.32e-06	0.000199352	3.32e-06	0.000237656	3.32e-06	0.000234174	3	5		3.32e-06	0.000440322	3.32e-06	0.000199352	3.32e-06	0.000190995	3.32e-06	0.000429876	3	5															3.32e-06	3	3.32e-06	0.000290586	6	3.32e-06	0.000322623	5	3.32e-06	0.000306605	4	3.32e-06	0.000429179	3.5	0.000403411
3.33e-06	0.000439626	3.33e-06	0.000203531	3.33e-06	0.000204227	3.33e-06	0.00019587	3	5		3.33e-06	0.000441019	3.33e-06	0.000203531	3.33e-06	0.00019378	3.33e-06	0.000440322	3	5															3.33e-06	3	3.33e-06	0.000294765	6	3.33e-06	0.000329587	5	3.33e-06	0.000315658	4	3.33e-06	0.000433358	3.5	0.000407589
3.34e-06	0.000445894	3.34e-06	0.000220942	3.34e-06	0.000190298	3.34e-06	0.000191691	3	5		3.34e-06	0.000438929	3.34e-06	0.000220942	3.34e-06	0.000197263	3.34e-06	0.000445197	3	5															3.34e-06	3	3.34e-06	0.000301729	6	3.34e-06	0.00033307	5	3.34e-06	0.000324016	4	3.34e-06	0.000426393	3.5	0.000406893
3.35e-06	0.000441019	3.35e-06	0.000224424	3.35e-06	0.000186119	3.35e-06	0.000186119	3	5		3.35e-06	0.000442412	3.35e-06	0.000224424	3.35e-06	0.000204227	3.35e-06	0.00044868	3	5															3.35e-06	3	3.35e-06	0.000303122	6	3.35e-06	0.00033098	5	3.35e-06	0.000328194	4	3.35e-06	0.000429179	3.5	0.000408286
3.36e-06	0.000441715	3.36e-06	0.000223727	3.36e-06	0.000188905	3.36e-06	0.000187512	3	5		3.36e-06	0.000442412	3.36e-06	0.000223727	3.36e-06	0.000213977	3.36e-06	0.000461912	3	5															3.36e-06	3	3.36e-06	0.000305908	6	3.36e-06	0.000340034	5	3.36e-06	0.000330284	4	3.36e-06	0.000432661	3.5	0.000406893
3.37e-06	0.000443804	3.37e-06	0.000231388	3.37e-06	0.000193084	3.37e-06	0.000190995	3	5		3.37e-06	0.000441715	3.37e-06	0.000231388	3.37e-06	0.000217459	3.37e-06	0.000478627	3	5															3.37e-06	3	3.37e-06	0.000317748	6	3.37e-06	0.000349088	5	3.37e-06	0.000338641	4	3.37e-06	0.000429876	3.5	0.000401321
3.38e-06	0.000443804	3.38e-06	0.000232781	3.38e-06	0.000193084	3.38e-06	0.000191691	3	5		3.38e-06	0.000443108	3.38e-06	0.000232781	3.38e-06	0.000226513	3.38e-06	0.000981461	3	5															3.38e-06	3	3.38e-06	0.000316355	6	3.38e-06	0.00035257	5	3.38e-06	0.000334462	4	3.38e-06	0.000429179	3.5	0.0004055
3.39e-06	0.00044659	3.39e-06	0.00023696	3.39e-06	0.000197263	3.39e-06	0.000199352	3	5		3.39e-06	0.000438929	3.39e-06	0.00023696	3.39e-06	0.000228603	3.39e-06	0.00343	3	5															3.39e-06	3	3.39e-06	0.000318444	6	3.39e-06	0.000358838	5	3.39e-06	0.00034073	4	3.39e-06	0.000428483	3.5	0.000407589
3.4e-06	0.000443108	3.4e-06	0.000241835	3.4e-06	0.000196566	3.4e-06	0.000200745	3	5		3.4e-06	0.000443108	3.4e-06	0.000241835	3.4e-06	0.000232085	3.4e-06	0.00437	3	5															3.4e-06	3	3.4e-06	0.000331677	6	3.4e-06	0.000358142	5	3.4e-06	0.00034282	4	3.4e-06	0.000429876	3.5	0.000407589
3.41e-06	0.000443804	3.41e-06	0.000245317	3.41e-06	0.000199352	3.41e-06	0.000211888	3	5		3.41e-06	0.000444501	3.41e-06	0.000245317	3.41e-06	0.000234871	3.41e-06	0.00397	3	5															3.41e-06	3	3.41e-06	0.000342123	6	3.41e-06	0.000363713	5	3.41e-06	0.00034073	4	3.41e-06	0.000431268	3.5	0.000409679
3.42e-06	0.000441715	3.42e-06	0.000243924	3.42e-06	0.000211191	3.42e-06	0.000225817	3	5		3.42e-06	0.000442412	3.42e-06	0.000243924	3.42e-06	0.000238353	3.42e-06	0.00333	3	5															3.42e-06	3	3.42e-06	0.00034282	6	3.42e-06	0.000372767	5	3.42e-06	0.000351874	4	3.42e-06	0.00042709	3.5	0.000406196
3.43e-06	0.000449376	3.43e-06	0.000251585	3.43e-06	0.000218156	3.43e-06	0.00022512	3	5		3.43e-06	0.000438233	3.43e-06	0.000251585	3.43e-06	0.000241835	3.43e-06	0.00272	3	5															3.43e-06	3	3.43e-06	0.000346998	6	3.43e-06	0.000370678	5	3.43e-06	0.000354659	4	3.43e-06	0.000425	3.5	0.000406893
3.44e-06	0.000445197	3.44e-06	0.000263425	3.44e-06	0.000225817	3.44e-06	0.000234871	3	5		3.44e-06	0.000441019	3.44e-06	0.000263425	3.44e-06	0.000254371	3.44e-06	0.00221	3	5															3.44e-06	3	3.44e-06	0.000353266	6	3.44e-06	0.00037416	5	3.44e-06	0.000356749	4	3.44e-06	0.000428483	3.5	0.000408982
3.45e-06	0.000447287	3.45e-06	0.000271782	3.45e-06	0.00022512	3.45e-06	0.00023696	3	5		3.45e-06	0.000445197	3.45e-06	0.000271782	3.45e-06	0.000262728	3.45e-06	0.00177	3	5															3.45e-06	3	3.45e-06	0.00036232	6	3.45e-06	0.000379731	5	3.45e-06	0.000360927	4	3.45e-06	0.000431268	3.5	0.000406893
3.46e-06	0.000445197	3.46e-06	0.000273872	3.46e-06	0.000227906	3.46e-06	0.000243228	3	5		3.46e-06	0.000444501	3.46e-06	0.000273872	3.46e-06	0.000267604	3.46e-06	0.00109	3	5															3.46e-06	3	3.46e-06	0.000365106	6	3.46e-06	0.000386696	5	3.46e-06	0.000369285	4	3.46e-06	0.000430572	3.5	0.000408286
3.47e-06	0.000445197	3.47e-06	0.000271086	3.47e-06	0.00023696	3.47e-06	0.000244621	3	5		3.47e-06	0.000439626	3.47e-06	0.000271086	3.47e-06	0.000272479	3.47e-06	0.000463305	3	5															3.47e-06	3	3.47e-06	0.000365802	6	3.47e-06	0.000385303	5	3.47e-06	0.000366499	4	3.47e-06	0.000429876	3.5	0.000415947
3.48e-06	0.000443108	3.48e-06	0.000276657	3.48e-06	0.000238353	3.48e-06	0.000251585	3	5		3.48e-06	0.000442412	3.48e-06	0.000276657	3.48e-06	0.000275264	3.48e-06	0.000294765	3	5															3.48e-06	3	3.48e-06	0.000372767	6	3.48e-06	0.000396446	5	3.48e-06	0.000367195	4	3.48e-06	0.000429876	3.5	0.000407589
3.49e-06	0.000445197	3.49e-06	0.000285015	3.49e-06	0.000248103	3.49e-06	0.000257157	3	5		3.49e-06	0.000441019	3.49e-06	0.000285015	3.49e-06	0.000277354	3.49e-06	0.000239049	3	5															3.49e-06	3	3.49e-06	0.000384607	6	3.49e-06	0.000395053	5	3.49e-06	0.000370678	4	3.49e-06	0.000428483	3.5	0.000408982
3.5e-06	0.00044659	3.5e-06	0.000284318	3.5e-06	0.000245317	3.5e-06	0.000260639	3	5		3.5e-06	0.00044659	3.5e-06	0.000284318	3.5e-06	0.000285711	3.5e-06	0.000200745	3	5															3.5e-06	3	3.5e-06	0.000392267	6	3.5e-06	0.000402018	5	3.5e-06	0.000378339	4	3.5e-06	0.000430572	3.5	0.000408982
3.51e-06	0.000445894	3.51e-06	0.000287104	3.51e-06	0.000251585	3.51e-06	0.000273175	3	5		3.51e-06	0.000442412	3.51e-06	0.000287104	3.51e-06	0.000289193	3.51e-06	0.00019587	3	5															3.51e-06	3	3.51e-06	0.000391571	6	3.51e-06	0.000408286	5	3.51e-06	0.000379731	4	3.51e-06	0.000431965	3.5	0.0004055
3.52e-06	0.000443804	3.52e-06	0.000292676	3.52e-06	0.000261336	3.52e-06	0.000275961	3	5		3.52e-06	0.000443804	3.52e-06	0.000292676	3.52e-06	0.00028989	3.52e-06	0.000197263	3	5															3.52e-06	3	3.52e-06	0.000401321	6	3.52e-06	0.000399928	5	3.52e-06	0.000379731	4	3.52e-06	0.000428483	3.5	0.000411768
3.53e-06	0.00044659	3.53e-06	0.000301729	3.53e-06	0.000268996	3.53e-06	0.000282229	3	5		3.53e-06	0.000445894	3.53e-06	0.000301729	3.53e-06	0.000304515	3.53e-06	0.00019587	3	5															3.53e-06	3	3.53e-06	0.000407589	6	3.53e-06	0.000409679	5	3.53e-06	0.000385999	4	3.53e-06	0.000429179	3.5	0.000408982
3.54e-06	0.000441019	3.54e-06	0.000300337	3.54e-06	0.000275961	3.54e-06	0.000283622	3	5		3.54e-06	0.000443804	3.54e-06	0.000300337	3.54e-06	0.000310783	3.54e-06	0.000197263	3	5															3.54e-06	3	3.54e-06	0.000414554	6	3.54e-06	0.000421518	5	3.54e-06	0.000392267	4	3.54e-06	0.000432661	3.5	0.000406893
3.55e-06	0.000443804	3.55e-06	0.000308694	3.55e-06	0.000273175	3.55e-06	0.000291283	3	5		3.55e-06	0.000441019	3.55e-06	0.000308694	3.55e-06	0.000310783	3.55e-06	0.000204227	3	5															3.55e-06	3	3.55e-06	0.000419429	6	3.55e-06	0.000424304	5	3.55e-06	0.000394357	4	3.55e-06	0.000432661	3.5	0.000411071
3.56e-06	0.000442412	3.56e-06	0.00030939	3.56e-06	0.000282229	3.56e-06	0.000293372	3	5		3.56e-06	0.000438929	3.56e-06	0.00030939	3.56e-06	0.000317051	3.56e-06	0.00021537	3	5															3.56e-06	3	3.56e-06	0.000424304	6	3.56e-06	0.000427786	5	3.56e-06	0.000397839	4	3.56e-06	0.000427786	3.5	0.000411768
3.57e-06	0.000445894	3.57e-06	0.000317051	3.57e-06	0.000286408	3.57e-06	0.000305212	3	5		3.57e-06	0.000441715	3.57e-06	0.000317051	3.57e-06	0.000322623	3.57e-06	0.000214674	3	5															3.57e-06	3	3.57e-06	0.000425	6	3.57e-06	0.000433358	5	3.57e-06	0.000402018	4	3.57e-06	0.000429876	3.5	0.000408286
3.58e-06	0.000445894	3.58e-06	0.000320533	3.58e-06	0.000287104	3.58e-06	0.000303122	3	5		3.58e-06	0.000445197	3.58e-06	0.000320533	3.58e-06	0.000324016	3.58e-06	0.000231388	3	5															3.58e-06	3	3.58e-06	0.000438233	6	3.58e-06	0.000437536	5	3.58e-06	0.00039575	4	3.58e-06	0.000434751	3.5	0.000409679
3.59e-06	0.000444501	3.59e-06	0.000319837	3.59e-06	0.000291283	3.59e-06	0.00031148	3	5		3.59e-06	0.000445197	3.59e-06	0.000319837	3.59e-06	0.000326802	3.59e-06	0.000236264	3	5															3.59e-06	3	3.59e-06	0.000443804	6	3.59e-06	0.000443804	5	3.59e-06	0.000404803	4	3.59e-06	0.000434054	3.5	0.000413161
3.6e-06	0.000440322	3.6e-06	0.000319837	3.6e-06	0.000295461	3.6e-06	0.000322623	3	5		3.6e-06	0.000442412	3.6e-06	0.000319837	3.6e-06	0.000329587	3.6e-06	0.000241835	3	5															3.6e-06	3	3.6e-06	0.000454251	6	3.6e-06	0.000450769	5	3.6e-06	0.000410375	4	3.6e-06	0.000434054	3.5	0.000410375
3.61e-06	0.000441715	3.61e-06	0.000328891	3.61e-06	0.000302426	3.61e-06	0.000327498	3	5		3.61e-06	0.000440322	3.61e-06	0.000328891	3.61e-06	0.000336552	3.61e-06	0.000244621	3	5															3.61e-06	3	3.61e-06	0.000462609	6	3.61e-06	0.000454251	5	3.61e-06	0.000411768	4	3.61e-06	0.000431268	3.5	0.000402714
3.62e-06	0.000445894	3.62e-06	0.00033098	3.62e-06	0.000308694	3.62e-06	0.00033307	3	5		3.62e-06	0.000443108	3.62e-06	0.00033098	3.62e-06	0.000339338	3.62e-06	0.000249496	3	5															3.62e-06	3	3.62e-06	0.00102	6	3.62e-06	0.000459126	5	3.62e-06	0.000413857	4	3.62e-06	0.000434054	3.5	0.000410375
3.63e-06	0.000447287	3.63e-06	0.000337248	3.63e-06	0.000312176	3.63e-06	0.000337248	3	5		3.63e-06	0.000438233	3.63e-06	0.000337248	3.63e-06	0.000344909	3.63e-06	0.000257157	3	5															3.63e-06	3	3.63e-06	0.00343	6	3.63e-06	0.000472359	5	3.63e-06	0.000419429	4	3.63e-06	0.000435447	3.5	0.000406893
3.64e-06	0.000440322	3.64e-06	0.000338641	3.64e-06	0.000315658	3.64e-06	0.00034282	3	5		3.64e-06	0.000443804	3.64e-06	0.000338641	3.64e-06	0.000348391	3.64e-06	0.000260639	3	5															3.64e-06	3	3.64e-06	0.00425	6	3.64e-06	0.00101	5	3.64e-06	0.000425697	4	3.64e-06	0.00042709	3.5	0.000408982
3.65e-06	0.000441019	3.65e-06	0.000341427	3.65e-06	0.000320533	3.65e-06	0.000344213	3	5		3.65e-06	0.000442412	3.65e-06	0.000341427	3.65e-06	0.000358142	3.65e-06	0.000270389	3	5															3.65e-06	3	3.65e-06	0.00379	6	3.65e-06	0.00338	5	3.65e-06	0.000433358	4	3.65e-06	0.000432661	3.5	0.000408286
3.66e-06	0.000438929	3.66e-06	0.000347695	3.66e-06	0.000326105	3.66e-06	0.000350481	3	5		3.66e-06	0.000442412	3.66e-06	0.000347695	3.66e-06	0.000363713	3.66e-06	0.000270389	3	5															3.66e-06	3	3.66e-06	0.00314	6	3.66e-06	0.0042	5	3.66e-06	0.000437536	4	3.66e-06	0.000429179	3.5	0.000406893
3.67e-06	0.000441019	3.67e-06	0.000348391	3.67e-06	0.000329587	3.67e-06	0.000353963	3	5		3.67e-06	0.00044659	3.67e-06	0.000348391	3.67e-06	0.000363017	3.67e-06	0.000285015	3	5															3.67e-06	3	3.67e-06	0.00253	6	3.67e-06	0.00377	5	3.67e-06	0.000587272	4	3.67e-06	0.000436144	3.5	0.000407589
3.68e-06	0.000437536	3.68e-06	0.000349088	3.68e-06	0.000328194	3.68e-06	0.000360231	3	5		3.68e-06	0.000440322	3.68e-06	0.000349088	3.68e-06	0.000365106	3.68e-06	0.000296158	3	5															3.68e-06	3	3.68e-06	0.00206	6	3.68e-06	0.00313	5	3.68e-06	0.00255	4	3.68e-06	0.000432661	3.5	0.000408286
3.69e-06	0.000443804	3.69e-06	0.000356749	3.69e-06	0.000334462	3.69e-06	0.000369285	3	5		3.69e-06	0.000441715	3.69e-06	0.000356749	3.69e-06	0.000369285	3.69e-06	0.00029964	3	5															3.69e-06	3	3.69e-06	0.00165	6	3.69e-06	0.00253	5	3.69e-06	0.00395	4	3.69e-06	0.00043684	3.5	0.000410375
3.7e-06	0.000443108	3.7e-06	0.000356052	3.7e-06	0.000337248	3.7e-06	0.000368588	3	5		3.7e-06	0.000442412	3.7e-06	0.000356052	3.7e-06	0.000376249	3.7e-06	0.000303819	3	5															3.7e-06	3	3.7e-06	0.000993997	6	3.7e-06	0.00201	5	3.7e-06	0.00377	4	3.7e-06	0.000434751	3.5	0.000408982
3.71e-06	0.000447287	3.71e-06	0.000358838	3.71e-06	0.000349784	3.71e-06	0.000376946	3	5		3.71e-06	0.000444501	3.71e-06	0.000358838	3.71e-06	0.000376249	3.71e-06	0.000312873	3	5															3.71e-06	3	3.71e-06	0.000427786	6	3.71e-06	0.00146	5	3.71e-06	0.00313	4	3.71e-06	0.000437536	3.5	0.000411071
3.72e-06	0.000443804	3.72e-06	0.000366499	3.72e-06	0.000349784	3.72e-06	0.000384607	3	5		3.72e-06	0.000445197	3.72e-06	0.000366499	3.72e-06	0.000381124	3.72e-06	0.000314265	3	5															3.72e-06	3	3.72e-06	0.000283622	6	3.72e-06	0.000687561	5	3.72e-06	0.00252	4	3.72e-06	0.000438233	3.5	0.000408286
3.73e-06	0.000445894	3.73e-06	0.00036441	3.73e-06	0.000353266	3.73e-06	0.000388785	3	5		3.73e-06	0.000440322	3.73e-06	0.00036441	3.73e-06	0.000389482	3.73e-06	0.000317748	3	5															3.73e-06	3	3.73e-06	0.000236264	6	3.73e-06	0.000346302	5	3.73e-06	0.00196	4	3.73e-06	0.000429876	3.5	0.0004055
3.74e-06	0.000444501	3.74e-06	0.000372767	3.74e-06	0.000351874	3.74e-06	0.000388089	3	5		3.74e-06	0.000442412	3.74e-06	0.000372767	3.74e-06	0.000390875	3.74e-06	0.000329587	3	5															3.74e-06	3	3.74e-06	0.000198655	6	3.74e-06	0.000245317	5	3.74e-06	0.00145	4	3.74e-06	0.000431268	3.5	0.000408286
3.75e-06	0.000445197	3.75e-06	0.000377642	3.75e-06	0.000361624	3.75e-06	0.00039575	3	5		3.75e-06	0.000445894	3.75e-06	0.000377642	3.75e-06	0.000396446	3.75e-06	0.000332373	3	5															3.75e-06	3	3.75e-06	0.000198655	6	3.75e-06	0.00020562	5	3.75e-06	0.000748151	4	3.75e-06	0.000438929	3.5	0.000404803
3.76e-06	0.00044659	3.76e-06	0.000372071	3.76e-06	0.000360231	3.76e-06	0.000402018	3	5		3.76e-06	0.000445197	3.76e-06	0.000372071	3.76e-06	0.0004055	3.76e-06	0.000342123	3	5															3.76e-06	3	3.76e-06	0.000191691	6	3.76e-06	0.000189602	5	3.76e-06	0.000363017	4	3.76e-06	0.000431268	3.5	0.000408286
3.77e-06	0.000445894	3.77e-06	0.000376249	3.77e-06	0.00036441	3.77e-06	0.000408982	3	5		3.77e-06	0.000442412	3.77e-06	0.000376249	3.77e-06	0.000403411	3.77e-06	0.000349784	3	5															3.77e-06	3	3.77e-06	0.000200745	6	3.77e-06	0.000188905	5	3.77e-06	0.000241835	4	3.77e-06	0.000432661	3.5	0.000411768
3.78e-06	0.000447983	3.78e-06	0.000383214	3.78e-06	0.000375553	3.78e-06	0.000418732	3	5		3.78e-06	0.000441715	3.78e-06	0.000383214	3.78e-06	0.000406893	3.78e-06	0.000355356	3	5															3.78e-06	3	3.78e-06	0.000199352	6	3.78e-06	0.000188905	5	3.78e-06	0.000204923	4	3.78e-06	0.000430572	3.5	0.000406196
3.79e-06	0.000444501	3.79e-06	0.000383214	3.79e-06	0.000375553	3.79e-06	0.000420125	3	5		3.79e-06	0.000443804	3.79e-06	0.000383214	3.79e-06	0.000411768	3.79e-06	0.000363713	3	5															3.79e-06	3	3.79e-06	0.00020562	6	3.79e-06	0.000188905	5	3.79e-06	0.000183334	4	3.79e-06	0.000429876	3.5	0.000408982
3.8e-06	0.000447983	3.8e-06	0.000388089	3.8e-06	0.000375553	3.8e-06	0.000426393	3	5		3.8e-06	0.000443804	3.8e-06	0.000388089	3.8e-06	0.000413857	3.8e-06	0.000376946	3	5															3.8e-06	3	3.8e-06	0.000209799	6	3.8e-06	0.000190298	5	3.8e-06	0.000179155	4	3.8e-06	0.000428483	3.5	0.000408982
3.81e-06	0.000443804	3.81e-06	0.000391571	3.81e-06	0.000377642	3.81e-06	0.000432661	3	5		3.81e-06	0.000444501	3.81e-06	0.000391571	3.81e-06	0.000413857	3.81e-06	0.000372071	3	5															3.81e-06	3	3.81e-06	0.000211191	6	3.81e-06	0.00019587	5	3.81e-06	0.000177066	4	3.81e-06	0.000435447	3.5	0.000411768
3.82e-06	0.00044868	3.82e-06	0.000397143	3.82e-06	0.000392267	3.82e-06	0.000441715	3	5		3.82e-06	0.000437536	3.82e-06	0.000397143	3.82e-06	0.000425	3.82e-06	0.000379035	3	5															3.82e-06	3	3.82e-06	0.00022721	6	3.82e-06	0.000197263	5	3.82e-06	0.000180548	4	3.82e-06	0.000433358	3.5	0.000414554
3.83e-06	0.000445894	3.83e-06	0.000397143	3.83e-06	0.000397839	3.83e-06	0.000443108	3	5		3.83e-06	0.000443804	3.83e-06	0.000397143	3.83e-06	0.000422215	3.83e-06	0.000385999	3	5															3.83e-06	3	3.83e-06	0.000234871	6	3.83e-06	0.000201441	5	3.83e-06	0.000181941	4	3.83e-06	0.000430572	3.5	0.000411768
3.84e-06	0.000443804	3.84e-06	0.000396446	3.84e-06	0.000394357	3.84e-06	0.000454251	3	5		3.84e-06	0.000442412	3.84e-06	0.000396446	3.84e-06	0.000431965	3.84e-06	0.000391571	3	5															3.84e-06	3	3.84e-06	0.00023696	6	3.84e-06	0.000214674	5	3.84e-06	0.000188209	4	3.84e-06	0.000430572	3.5	0.000408286
3.85e-06	0.00044868	3.85e-06	0.000399928	3.85e-06	0.000394357	3.85e-06	0.000461912	3	5		3.85e-06	0.000445197	3.85e-06	0.000399928	3.85e-06	0.000433358	3.85e-06	0.000394357	3	5															3.85e-06	3	3.85e-06	0.000239746	6	3.85e-06	0.000224424	5	3.85e-06	0.000182637	4	3.85e-06	0.000430572	3.5	0.000408982
3.86e-06	0.000447983	3.86e-06	0.000403411	3.86e-06	0.000397839	3.86e-06	0.000479323	3	5		3.86e-06	0.000443804	3.86e-06	0.000403411	3.86e-06	0.000434054	3.86e-06	0.000408982	3	5															3.86e-06	3	3.86e-06	0.000248103	6	3.86e-06	0.000224424	5	3.86e-06	0.000187512	4	3.86e-06	0.000431965	3.5	0.000412464
3.87e-06	0.000450769	3.87e-06	0.000406893	3.87e-06	0.000402018	3.87e-06	0.00176	3	5		3.87e-06	0.000447287	3.87e-06	0.000406893	3.87e-06	0.000439626	3.87e-06	0.000418036	3	5															3.87e-06	3	3.87e-06	0.000249496	6	3.87e-06	0.000229995	5	3.87e-06	0.000199352	4	3.87e-06	0.000433358	3.5	0.000407589
3.88e-06	0.000447287	3.88e-06	0.000409679	3.88e-06	0.000402714	3.88e-06	0.00394	3	5		3.88e-06	0.000442412	3.88e-06	0.000409679	3.88e-06	0.000441715	3.88e-06	0.000421518	3	5															3.88e-06	3	3.88e-06	0.000260639	6	3.88e-06	0.000230692	5	3.88e-06	0.000207709	4	3.88e-06	0.000431268	3.5	0.000409679
3.89e-06	0.000445894	3.89e-06	0.000410375	3.89e-06	0.000410375	3.89e-06	0.00422	3	5		3.89e-06	0.000439626	3.89e-06	0.000410375	3.89e-06	0.000445197	3.89e-06	0.000429179	3	5															3.89e-06	3	3.89e-06	0.000264818	6	3.89e-06	0.000238353	5	3.89e-06	0.000209799	4	3.89e-06	0.000429876	3.5	0.000412464
3.9e-06	0.000447983	3.9e-06	0.00041525	3.9e-06	0.00041734	3.9e-06	0.00363	3	5		3.9e-06	0.000441715	3.9e-06	0.00041525	3.9e-06	0.000452858	3.9e-06	0.000434751	3	5															3.9e-06	3	3.9e-06	0.000263425	6	3.9e-06	0.000240442	5	3.9e-06	0.000220245	4	3.9e-06	0.000429179	3.5	0.000411071
3.91e-06	0.00044659	3.91e-06	0.00041525	3.91e-06	0.000418036	3.91e-06	0.00302	3	5		3.91e-06	0.000447287	3.91e-06	0.00041525	3.91e-06	0.000453555	3.91e-06	0.000441715	3	5															3.91e-06	3	3.91e-06	0.000276657	6	3.91e-06	0.000240442	5	3.91e-06	0.000216067	4	3.91e-06	0.000433358	3.5	0.000409679
3.92e-06	0.000445894	3.92e-06	0.000422215	3.92e-06	0.00041734	3.92e-06	0.00242	3	5		3.92e-06	0.000441715	3.92e-06	0.000422215	3.92e-06	0.000466091	3.92e-06	0.00044868	3	5															3.92e-06	3	3.92e-06	0.000286408	6	3.92e-06	0.000247407	5	3.92e-06	0.000224424	4	3.92e-06	0.000430572	3.5	0.000406196
3.93e-06	0.000441715	3.93e-06	0.000423608	3.93e-06	0.000422911	3.93e-06	0.00195	3	5		3.93e-06	0.00044659	3.93e-06	0.000423608	3.93e-06	0.000469573	3.93e-06	0.000460519	3	5															3.93e-06	3	3.93e-06	0.000290586	6	3.93e-06	0.000254371	5	3.93e-06	0.000227906	4	3.93e-06	0.000429876	3.5	0.000409679
3.94e-06	0.000445197	3.94e-06	0.000425697	3.94e-06	0.000426393	3.94e-06	0.0014	3	5		3.94e-06	0.00044659	3.94e-06	0.000425697	3.94e-06	0.000474448	3.94e-06	0.000473055	3	5															3.94e-06	3	3.94e-06	0.000291979	6	3.94e-06	0.000267604	5	3.94e-06	0.000231388	4	3.94e-06	0.000427786	3.5	0.000411768
3.95e-06	0.000444501	3.95e-06	0.000424304	3.95e-06	0.000429876	3.95e-06	0.000638809	3	5		3.95e-06	0.000445894	3.95e-06	0.000424304	3.95e-06	0.000481413	3.95e-06	0.000838689	3	5															3.95e-06	3	3.95e-06	0.000303122	6	3.95e-06	0.000273872	5	3.95e-06	0.000229299	4	3.95e-06	0.000432661	3.5	0.000408286
3.96e-06	0.000450072	3.96e-06	0.000433358	3.96e-06	0.000432661	3.96e-06	0.000326802	3	5		3.96e-06	0.000443108	3.96e-06	0.000433358	3.96e-06	0.000493949	3.96e-06	0.00322	3	5															3.96e-06	3	3.96e-06	0.000305212	6	3.96e-06	0.000271782	5	3.96e-06	0.000239049	4	3.96e-06	0.000434751	3.5	0.000409679
3.97e-06	0.000449376	3.97e-06	0.000434054	3.97e-06	0.000432661	3.97e-06	0.000248103	3	5		3.97e-06	0.000445894	3.97e-06	0.000434054	3.97e-06	0.00109	3.97e-06	0.00436	3	5															3.97e-06	3	3.97e-06	0.00031148	6	3.97e-06	0.00028014	5	3.97e-06	0.000246014	4	3.97e-06	0.000431268	3.5	0.000407589
3.98e-06	0.000444501	3.98e-06	0.000432661	3.98e-06	0.000441019	3.98e-06	0.000207709	3	5		3.98e-06	0.00044659	3.98e-06	0.000432661	3.98e-06	0.0035	3.98e-06	0.00403	3	5															3.98e-06	3	3.98e-06	0.000320533	6	3.98e-06	0.000284318	5	3.98e-06	0.000254371	4	3.98e-06	0.000433358	3.5	0.000410375
3.99e-06	0.000447983	3.99e-06	0.000438233	3.99e-06	0.000444501	3.99e-06	0.000188905	3	5		3.99e-06	0.000443804	3.99e-06	0.000438233	3.99e-06	0.00429	3.99e-06	0.00339	3	5															3.99e-06	3	3.99e-06	0.00032123	6	3.99e-06	0.000285711	5	3.99e-06	0.000253675	4	3.99e-06	0.000434054	3.5	0.000411768
4e-06	0.00044868	4e-06	0.000442412	4e-06	0.000452858	4e-06	0.000186816	3	5		4e-06	0.000447983	4e-06	0.000442412	4e-06	0.00384	4e-06	0.00278	3	5															4e-06	3	4e-06	0.000328194	6	4e-06	0.000288497	5	4e-06	0.00025646	4	4e-06	0.000428483	3.5	0.000410375
4.01e-06	0.000447287	4.01e-06	0.000444501	4.01e-06	0.000457037	4.01e-06	0.000192387	3	5		4.01e-06	0.000445197	4.01e-06	0.000444501	4.01e-06	0.00319	4.01e-06	0.00226	3	5															4.01e-06	3	4.01e-06	0.000342123	6	4.01e-06	0.000291283	5	4.01e-06	0.000264818	4	4.01e-06	0.000432661	3.5	0.000408286
4.02e-06	0.000444501	4.02e-06	0.000452162	4.02e-06	0.000462609	4.02e-06	0.000190298	3	5		4.02e-06	0.000445894	4.02e-06	0.000452162	4.02e-06	0.00258	4.02e-06	0.00183	3	5															4.02e-06	3	4.02e-06	0.000341427	6	4.02e-06	0.000301729	5	4.02e-06	0.000267604	4	4.02e-06	0.000432661	3.5	0.000408982
4.03e-06	0.00044868	4.03e-06	0.000454251	4.03e-06	0.000682686	4.03e-06	0.000189602	3	5		4.03e-06	0.00044659	4.03e-06	0.000454251	4.03e-06	0.00207	4.03e-06	0.00119	3	5															4.03e-06	3	4.03e-06	0.000349784	6	4.03e-06	0.000312176	5	4.03e-06	0.000274568	4	4.03e-06	0.000433358	3.5	0.000409679
4.04e-06	0.00044868	4.04e-06	0.000459126	4.04e-06	0.00284	4.04e-06	0.000199352	3	5		4.04e-06	0.000441715	4.04e-06	0.000459126	4.04e-06	0.00158	4.04e-06	0.00051136	3	5															4.04e-06	3	4.04e-06	0.000353963	6	4.04e-06	0.000314962	5	4.04e-06	0.000275961	4	4.04e-06	0.000436144	3.5	0.000408286
4.05e-06	0.000447983	4.05e-06	0.000472359	4.05e-06	0.00413	4.05e-06	0.000198655	3	5		4.05e-06	0.000441715	4.05e-06	0.000472359	4.05e-06	0.000821975	4.05e-06	0.000301729	3	5															4.05e-06	3	4.05e-06	0.000358142	6	4.05e-06	0.000321926	5	4.05e-06	0.000281533	4	4.05e-06	0.000432661	3.5	0.000408286
4.06e-06	0.000451465	4.06e-06	0.00141	4.06e-06	0.00386	4.06e-06	0.000204227	3	5		4.06e-06	0.000449376	4.06e-06	0.00141	4.06e-06	0.000372071	4.06e-06	0.000239746	3	5															4.06e-06	3	4.06e-06	0.00036441	6	4.06e-06	0.000325409	5	4.06e-06	0.000286408	4	4.06e-06	0.000429179	3.5	0.000407589
4.07e-06	0.000451465	4.07e-06	0.00362	4.07e-06	0.00319	4.07e-06	0.000224424	3	5		4.07e-06	0.000445894	4.07e-06	0.00362	4.07e-06	0.000250889	4.07e-06	0.000203531	3	5															4.07e-06	3	4.07e-06	0.000369981	6	4.07e-06	0.000325409	5	4.07e-06	0.000288497	4	4.07e-06	0.000432661	3.5	0.000414554
4.08e-06	0.000447983	4.08e-06	0.00402	4.08e-06	0.00257	4.08e-06	0.000229299	3	5		4.08e-06	0.000443804	4.08e-06	0.00402	4.08e-06	0.000211191	4.08e-06	0.000193084	3	5															4.08e-06	3	4.08e-06	0.000371374	6	4.08e-06	0.000328891	5	4.08e-06	0.000291979	4	4.08e-06	0.000434751	3.5	0.000410375
4.09e-06	0.00044868	4.09e-06	0.00343	4.09e-06	0.002	4.09e-06	0.000229299	3	5		4.09e-06	0.000445197	4.09e-06	0.00343	4.09e-06	0.000181941	4.09e-06	0.000193084	3	5															4.09e-06	3	4.09e-06	0.000385303	6	4.09e-06	0.000337945	5	4.09e-06	0.000298247	4	4.09e-06	0.000433358	3.5	0.000407589
4.1e-06	0.000452162	4.1e-06	0.00277	4.1e-06	0.00147	4.1e-06	0.000234174	3	5		4.1e-06	0.000445197	4.1e-06	0.00277	4.1e-06	0.000181244	4.1e-06	0.000199352	3	5															4.1e-06	3	4.1e-06	0.000387392	6	4.1e-06	0.000335855	5	4.1e-06	0.000308694	4	4.1e-06	0.000427786	3.5	0.000408286
4.11e-06	0.000447983	4.11e-06	0.00211	4.11e-06	0.000710543	4.11e-06	0.000238353	3	5		4.11e-06	0.000443108	4.11e-06	0.00211	4.11e-06	0.000182637	4.11e-06	0.000198655	3	5															4.11e-06	3	4.11e-06	0.00039366	6	4.11e-06	0.000344213	5	4.11e-06	0.000305212	4	4.11e-06	0.000429876	3.5	0.000406893
4.12e-06	0.000445197	4.12e-06	0.00152	4.12e-06	0.000360927	4.12e-06	0.000242532	3	5		4.12e-06	0.000445894	4.12e-06	0.00152	4.12e-06	0.000186816	4.12e-06	0.000202834	3	5															4.12e-06	3	4.12e-06	0.000400625	6	4.12e-06	0.000347695	5	4.12e-06	0.000303819	4	4.12e-06	0.000433358	3.5	0.000404803
4.13e-06	0.000445894	4.13e-06	0.000803171	4.13e-06	0.000250192	4.13e-06	0.000250889	3	5		4.13e-06	0.000445894	4.13e-06	0.000803171	4.13e-06	0.00018403	4.13e-06	0.000209102	3	5															4.13e-06	3	4.13e-06	0.0004055	6	4.13e-06	0.000355356	5	4.13e-06	0.000307301	4	4.13e-06	0.000431268	3.5	0.000408286
4.14e-06	0.000449376	4.14e-06	0.000392964	4.14e-06	0.000211191	4.14e-06	0.000250889	3	5		4.14e-06	0.000447983	4.14e-06	0.000392964	4.14e-06	0.000189602	4.14e-06	0.000210495	3	5															4.14e-06	3	4.14e-06	0.000415947	6	4.14e-06	0.000360231	5	4.14e-06	0.000317051	4	4.14e-06	0.000429179	3.5	0.000413857
4.15e-06	0.000447287	4.15e-06	0.000260639	4.15e-06	0.000192387	4.15e-06	0.000260639	3	5		4.15e-06	0.000445197	4.15e-06	0.000260639	4.15e-06	0.000191691	4.15e-06	0.000227906	3	5															4.15e-06	3	4.15e-06	0.000420822	6	4.15e-06	0.00036441	5	4.15e-06	0.000327498	4	4.15e-06	0.000432661	3.5	0.000413161
4.16e-06	0.000447287	4.16e-06	0.000216067	4.16e-06	0.000186816	4.16e-06	0.0002683	3	5		4.16e-06	0.000443804	4.16e-06	0.000216067	4.16e-06	0.000198655	4.16e-06	0.000234174	3	5															4.16e-06	3	4.16e-06	0.000423608	6	4.16e-06	0.000375553	5	4.16e-06	0.000326802	4	4.16e-06	0.00042709	3.5	0.000411768
4.17e-06	0.000450072	4.17e-06	0.000199352	4.17e-06	0.000186816	4.17e-06	0.00028014	3	5		4.17e-06	0.000443108	4.17e-06	0.000199352	4.17e-06	0.000206316	4.17e-06	0.00024671	3	5															4.17e-06	3	4.17e-06	0.000425	6	4.17e-06	0.000376946	5	4.17e-06	0.000330284	4	4.17e-06	0.000427786	3.5	0.000410375
4.18e-06	0.000454948	4.18e-06	0.00019378	4.18e-06	0.000193084	4.18e-06	0.000282925	3	5		4.18e-06	0.000445197	4.18e-06	0.00019378	4.18e-06	0.000218156	4.18e-06	0.000252978	3	5															4.18e-06	3	4.18e-06	0.000437536	6	4.18e-06	0.000376946	5	4.18e-06	0.000334462	4	4.18e-06	0.000433358	3.5	0.000406196
4.19e-06	0.000454251	4.19e-06	0.00019378	4.19e-06	0.000187512	4.19e-06	0.000287104	3	5		4.19e-06	0.00044868	4.19e-06	0.00019378	4.19e-06	0.000220245	4.19e-06	0.000251585	3	5															4.19e-06	3	4.19e-06	0.000451465	6	4.19e-06	0.000381124	5	4.19e-06	0.000336552	4	4.19e-06	0.000438929	3.5	0.000408286
4.2e-06	0.000453555	4.2e-06	0.000194477	4.2e-06	0.000195173	4.2e-06	0.000293372	3	5		4.2e-06	0.000447983	4.2e-06	0.000194477	4.2e-06	0.000222335	4.2e-06	0.00025646	3	5															4.2e-06	3	4.2e-06	0.000462609	6	4.2e-06	0.000388089	5	4.2e-06	0.00034073	4	4.2e-06	0.000434751	3.5	0.000412464
4.21e-06	0.000447287	4.21e-06	0.000198655	4.21e-06	0.000199352	4.21e-06	0.000294765	3	5		4.21e-06	0.000444501	4.21e-06	0.000198655	4.21e-06	0.000234174	4.21e-06	0.000264121	3	5															4.21e-06	3	4.21e-06	0.000482805	6	4.21e-06	0.000390875	5	4.21e-06	0.000339338	4	4.21e-06	0.000431965	3.5	0.000404107
4.22e-06	0.000451465	4.22e-06	0.000194477	4.22e-06	0.00020562	4.22e-06	0.000305908	3	5		4.22e-06	0.000447287	4.22e-06	0.000194477	4.22e-06	0.000229995	4.22e-06	0.000268996	3	5															4.22e-06	3	4.22e-06	0.00179	6	4.22e-06	0.000394357	5	4.22e-06	0.000343516	4	4.22e-06	0.000434054	3.5	0.000407589
4.23e-06	0.000447287	4.23e-06	0.000200745	4.23e-06	0.000212584	4.23e-06	0.000302426	3	5		4.23e-06	0.000441715	4.23e-06	0.000200745	4.23e-06	0.000235567	4.23e-06	0.000266211	3	5															4.23e-06	3	4.23e-06	0.00395	6	4.23e-06	0.000403411	5	4.23e-06	0.000348391	4	4.23e-06	0.000434054	3.5	0.000411071
4.24e-06	0.000454251	4.24e-06	0.000203531	4.24e-06	0.000221638	4.24e-06	0.000307997	3	5		4.24e-06	0.000445894	4.24e-06	0.000203531	4.24e-06	0.000246014	4.24e-06	0.00028014	3	5															4.24e-06	3	4.24e-06	0.00418	6	4.24e-06	0.000406893	5	4.24e-06	0.000349088	4	4.24e-06	0.000430572	3.5	0.000411768
4.25e-06	0.000447287	4.25e-06	0.000207013	4.25e-06	0.000222335	4.25e-06	0.000319837	3	5		4.25e-06	0.000450072	4.25e-06	0.000207013	4.25e-06	0.00024671	4.25e-06	0.000294069	3	5															4.25e-06	3	4.25e-06	0.00356	6	4.25e-06	0.000404803	5	4.25e-06	0.000355356	4	4.25e-06	0.000433358	3.5	0.000411768
4.26e-06	0.000453555	4.26e-06	0.000220245	4.26e-06	0.000229995	4.26e-06	0.000328194	3	5		4.26e-06	0.000443108	4.26e-06	0.000220245	4.26e-06	0.000252282	4.26e-06	0.000305908	3	5															4.26e-06	3	4.26e-06	0.00294	6	4.26e-06	0.0004055	5	4.26e-06	0.000359534	4	4.26e-06	0.000429876	3.5	0.000416643
4.27e-06	0.000451465	4.27e-06	0.000223031	4.27e-06	0.000232085	4.27e-06	0.000336552	3	5		4.27e-06	0.00044659	4.27e-06	0.000223031	4.27e-06	0.000265514	4.27e-06	0.000308694	3	5															4.27e-06	3	4.27e-06	0.00236	6	4.27e-06	0.000411768	5	4.27e-06	0.000366499	4	4.27e-06	0.000436144	3.5	0.000411071
4.28e-06	0.000447287	4.28e-06	0.000226513	4.28e-06	0.000234174	4.28e-06	0.00033307	3	5		4.28e-06	0.000445894	4.28e-06	0.000226513	4.28e-06	0.000271086	4.28e-06	0.000313569	3	5															4.28e-06	3	4.28e-06	0.00193	6	4.28e-06	0.000416643	5	4.28e-06	0.000371374	4	4.28e-06	0.000438233	3.5	0.000411071
4.29e-06	0.000452858	4.29e-06	0.000223727	4.29e-06	0.000239049	4.29e-06	0.000342123	3	5		4.29e-06	0.00044659	4.29e-06	0.000223727	4.29e-06	0.000273872	4.29e-06	0.000323319	3	5															4.29e-06	3	4.29e-06	0.00147	6	4.29e-06	0.000422911	5	4.29e-06	0.000374856	4	4.29e-06	0.000437536	3.5	0.000411071
4.3e-06	0.000451465	4.3e-06	0.000234174	4.3e-06	0.000246014	4.3e-06	0.000343516	3	5		4.3e-06	0.000450769	4.3e-06	0.000234174	4.3e-06	0.000277354	4.3e-06	0.000321926	3	5															4.3e-06	3	4.3e-06	0.000741187	6	4.3e-06	0.000430572	5	4.3e-06	0.000379731	4	4.3e-06	0.000432661	3.5	0.000408286
4.31e-06	0.000447287	4.31e-06	0.000233478	4.31e-06	0.000246014	4.31e-06	0.000349784	3	5		4.31e-06	0.000447983	4.31e-06	0.000233478	4.31e-06	0.000278747	4.31e-06	0.000328194	3	5															4.31e-06	3	4.31e-06	0.000355356	6	4.31e-06	0.000438233	5	4.31e-06	0.000376249	4	4.31e-06	0.000434751	3.5	0.000411071
4.32e-06	0.000447287	4.32e-06	0.000237656	4.32e-06	0.000250889	4.32e-06	0.000353963	3	5		4.32e-06	0.000442412	4.32e-06	0.000237656	4.32e-06	0.000286408	4.32e-06	0.000326802	3	5															4.32e-06	3	4.32e-06	0.000266211	6	4.32e-06	0.000441019	5	4.32e-06	0.000378339	4	4.32e-06	0.000437536	3.5	0.000414554
4.33e-06	0.000447287	4.33e-06	0.000248103	4.33e-06	0.000262032	4.33e-06	0.000359534	3	5		4.33e-06	0.000449376	4.33e-06	0.000248103	4.33e-06	0.000291283	4.33e-06	0.000336552	3	5															4.33e-06	3	4.33e-06	0.000218156	6	4.33e-06	0.000442412	5	4.33e-06	0.000376249	4	4.33e-06	0.000431268	3.5	0.000413161
4.34e-06	0.000447983	4.34e-06	0.0002488	4.34e-06	0.000268996	4.34e-06	0.000366499	3	5		4.34e-06	0.000445894	4.34e-06	0.0002488	4.34e-06	0.000291979	4.34e-06	0.000347695	3	5															4.34e-06	3	4.34e-06	0.000196566	6	4.34e-06	0.00044868	5	4.34e-06	0.000383214	4	4.34e-06	0.000431268	3.5	0.0004055
4.35e-06	0.000450072	4.35e-06	0.000250889	4.35e-06	0.000267604	4.35e-06	0.000370678	3	5		4.35e-06	0.000445197	4.35e-06	0.000250889	4.35e-06	0.000303122	4.35e-06	0.000356749	3	5															4.35e-06	3	4.35e-06	0.000197959	6	4.35e-06	0.000456341	5	4.35e-06	0.000388089	4	4.35e-06	0.000433358	3.5	0.000410375
4.36e-06	0.000447983	4.36e-06	0.000266211	4.36e-06	0.000278747	4.36e-06	0.000383214	3	5		4.36e-06	0.000444501	4.36e-06	0.000266211	4.36e-06	0.000307997	4.36e-06	0.00036441	3	5															4.36e-06	3	4.36e-06	0.000197959	6	4.36e-06	0.000464001	5	4.36e-06	0.000396446	4	4.36e-06	0.000432661	3.5	0.00041525
4.37e-06	0.000444501	4.37e-06	0.000272479	4.37e-06	0.000283622	4.37e-06	0.000387392	3	5		4.37e-06	0.000447287	4.37e-06	0.000272479	4.37e-06	0.000313569	4.37e-06	0.000375553	3	5															4.37e-06	3	4.37e-06	0.000196566	6	4.37e-06	0.000484895	5	4.37e-06	0.000398535	4	4.37e-06	0.000435447	3.5	0.000411768
4.38e-06	0.00044659	4.38e-06	0.000267604	4.38e-06	0.000285015	4.38e-06	0.000388785	3	5		4.38e-06	0.000444501	4.38e-06	0.000267604	4.38e-06	0.000318444	4.38e-06	0.000372767	3	5															4.38e-06	3	4.38e-06	0.000198655	6	4.38e-06	0.00149	5	4.38e-06	0.000400625	4	4.38e-06	0.000437536	3.5	0.000410375
4.39e-06	0.000450769	4.39e-06	0.000274568	4.39e-06	0.000290586	4.39e-06	0.000394357	3	5		4.39e-06	0.000447983	4.39e-06	0.000274568	4.39e-06	0.000324712	4.39e-06	0.000382517	3	5															4.39e-06	3	4.39e-06	0.00020562	6	4.39e-06	0.00376	5	4.39e-06	0.000404107	4	4.39e-06	0.000435447	3.5	0.000411071
4.4e-06	0.00044659	4.4e-06	0.000278747	4.4e-06	0.000293372	4.4e-06	0.000399928	3	5		4.4e-06	0.000447287	4.4e-06	0.000278747	4.4e-06	0.000324016	4.4e-06	0.000385999	3	5															4.4e-06	3	4.4e-06	0.000209799	6	4.4e-06	0.00419	5	4.4e-06	0.000404107	4	4.4e-06	0.000437536	3.5	0.000408286
4.41e-06	0.000447983	4.41e-06	0.00028014	4.41e-06	0.000294765	4.41e-06	0.000398535	3	5		4.41e-06	0.000449376	4.41e-06	0.00028014	4.41e-06	0.000328194	4.41e-06	0.000392964	3	5															4.41e-06	3	4.41e-06	0.000216067	6	4.41e-06	0.00363	5	4.41e-06	0.000408982	4	4.41e-06	0.000429876	3.5	0.000410375
4.42e-06	0.00044659	4.42e-06	0.000285711	4.42e-06	0.000303122	4.42e-06	0.000406893	3	5		4.42e-06	0.000442412	4.42e-06	0.000285711	4.42e-06	0.000335855	4.42e-06	0.000394357	3	5															4.42e-06	3	4.42e-06	0.000229995	6	4.42e-06	0.00301	5	4.42e-06	0.000413857	4	4.42e-06	0.000432661	3.5	0.000411768
4.43e-06	0.000445894	4.43e-06	0.000284318	4.43e-06	0.000304515	4.43e-06	0.000410375	3	5		4.43e-06	0.000447287	4.43e-06	0.000284318	4.43e-06	0.000335159	4.43e-06	0.000409679	3	5															4.43e-06	3	4.43e-06	0.00023696	6	4.43e-06	0.00241	5	4.43e-06	0.00041734	4	4.43e-06	0.000431268	3.5	0.000411071
4.44e-06	0.000447983	4.44e-06	0.000294765	4.44e-06	0.000310783	4.44e-06	0.000418732	3	5		4.44e-06	0.000443108	4.44e-06	0.000294765	4.44e-06	0.000344213	4.44e-06	0.000416643	3	5															4.44e-06	3	4.44e-06	0.000236264	6	4.44e-06	0.00192	5	4.44e-06	0.000419429	4	4.44e-06	0.000431965	3.5	0.000412464
4.45e-06	0.00044868	4.45e-06	0.000302426	4.45e-06	0.000315658	4.45e-06	0.000425	3	5		4.45e-06	0.000443804	4.45e-06	0.000302426	4.45e-06	0.000349784	4.45e-06	0.000430572	3	5															4.45e-06	3	4.45e-06	0.000244621	6	4.45e-06	0.00131	5	4.45e-06	0.000426393	4	4.45e-06	0.000434751	3.5	0.000408982
4.46e-06	0.000445894	4.46e-06	0.000301729	4.46e-06	0.000317051	4.46e-06	0.00043684	3	5		4.46e-06	0.000447983	4.46e-06	0.000301729	4.46e-06	0.000356749	4.46e-06	0.000427786	3	5															4.46e-06	3	4.46e-06	0.000250192	6	4.46e-06	0.000579611	5	4.46e-06	0.000427786	4	4.46e-06	0.000431268	3.5	0.000410375
4.47e-06	0.00044868	4.47e-06	0.000312873	4.47e-06	0.000326105	4.47e-06	0.000440322	3	5		4.47e-06	0.000442412	4.47e-06	0.000312873	4.47e-06	0.000360231	4.47e-06	0.000439626	3	5															4.47e-06	3	4.47e-06	0.000253675	6	4.47e-06	0.000312873	5	4.47e-06	0.000437536	4	4.47e-06	0.000434751	3.5	0.000409679
4.48e-06	0.000450072	4.48e-06	0.00031148	4.48e-06	0.000328891	4.48e-06	0.000450072	3	5		4.48e-06	0.000445894	4.48e-06	0.00031148	4.48e-06	0.00036232	4.48e-06	0.000447983	3	5															4.48e-06	3	4.48e-06	0.000261336	6	4.48e-06	0.000233478	5	4.48e-06	0.000447287	4	4.48e-06	0.000433358	3.5	0.000409679
4.49e-06	0.000447287	4.49e-06	0.000312176	4.49e-06	0.00033098	4.49e-06	0.000457733	3	5		4.49e-06	0.000445197	4.49e-06	0.000312176	4.49e-06	0.000370678	4.49e-06	0.000459126	3	5															4.49e-06	3	4.49e-06	0.000262032	6	4.49e-06	0.000202138	5	4.49e-06	0.000455644	4	4.49e-06	0.000436144	3.5	0.000408982
4.5e-06	0.000447287	4.5e-06	0.000315658	4.5e-06	0.00033307	4.5e-06	0.000461216	3	5		4.5e-06	0.000444501	4.5e-06	0.000315658	4.5e-06	0.000370678	4.5e-06	0.000464001	3	5															4.5e-06	3	4.5e-06	0.000269693	6	4.5e-06	0.000186119	5	4.5e-06	0.00155	4	4.5e-06	0.000433358	3.5	0.000407589
4.51e-06	0.000447287	4.51e-06	0.00032123	4.51e-06	0.000337945	4.51e-06	0.000702186	3	5		4.51e-06	0.000443108	4.51e-06	0.00032123	4.51e-06	0.000371374	4.51e-06	0.000528771	3	5															4.51e-06	3	4.51e-06	0.000282925	6	4.51e-06	0.000184726	5	4.51e-06	0.00366	4	4.51e-06	0.000432661	3.5	0.000411071
4.52e-06	0.000449376	4.52e-06	0.000322623	4.52e-06	0.00034282	4.52e-06	0.00294	3	5		4.52e-06	0.000443804	4.52e-06	0.000322623	4.52e-06	0.000377642	4.52e-06	0.00227	3	5															4.52e-06	3	4.52e-06	0.000291979	6	4.52e-06	0.000187512	5	4.52e-06	0.00398	4	4.52e-06	0.000433358	3.5	0.00041734
4.53e-06	0.000447287	4.53e-06	0.000331677	4.53e-06	0.000347695	4.53e-06	0.00424	3	5		4.53e-06	0.000443804	4.53e-06	0.000331677	4.53e-06	0.000387392	4.53e-06	0.00418	3	5															4.53e-06	3	4.53e-06	0.000296854	6	4.53e-06	0.000191691	5	4.53e-06	0.0034	4	4.53e-06	0.000431268	3.5	0.000408982
4.54e-06	0.00044868	4.54e-06	0.00033307	4.54e-06	0.000353963	4.54e-06	0.00399	3	5		4.54e-06	0.000445197	4.54e-06	0.00033307	4.54e-06	0.000386696	4.54e-06	0.00424	3	5															4.54e-06	3	4.54e-06	0.000294765	6	4.54e-06	0.000188209	5	4.54e-06	0.00278	4	4.54e-06	0.000431965	3.5	0.000414554
4.55e-06	0.000450769	4.55e-06	0.000337945	4.55e-06	0.000356749	4.55e-06	0.00336	3	5		4.55e-06	0.000445894	4.55e-06	0.000337945	4.55e-06	0.000388785	4.55e-06	0.00361	3	5															4.55e-06	3	4.55e-06	0.000302426	6	4.55e-06	0.000194477	5	4.55e-06	0.00217	4	4.55e-06	0.000431268	3.5	0.000410375
4.56e-06	0.000449376	4.56e-06	0.000341427	4.56e-06	0.000360927	4.56e-06	0.00275	3	5		4.56e-06	0.000447287	4.56e-06	0.000341427	4.56e-06	0.000394357	4.56e-06	0.00301	3	5															4.56e-06	3	4.56e-06	0.000313569	6	4.56e-06	0.000196566	5	4.56e-06	0.00167	4	4.56e-06	0.000429179	3.5	0.00041525
4.57e-06	0.000447287	4.57e-06	0.000344213	4.57e-06	0.000363713	4.57e-06	0.00221	3	5		4.57e-06	0.000447287	4.57e-06	0.000344213	4.57e-06	0.000399232	4.57e-06	0.00243	3	5															4.57e-06	3	4.57e-06	0.000317051	6	4.57e-06	0.000204227	5	4.57e-06	0.00104	4	4.57e-06	0.000430572	3.5	0.000414554
4.58e-06	0.000451465	4.58e-06	0.000346302	4.58e-06	0.00036441	4.58e-06	0.00175	3	5		4.58e-06	0.000447287	4.58e-06	0.000346302	4.58e-06	0.000404107	4.58e-06	0.00197	3	5															4.58e-06	3	4.58e-06	0.000318444	6	4.58e-06	0.00021537	5	4.58e-06	0.000459823	4	4.58e-06	0.000431268	3.5	0.000413161
4.59e-06	0.000451465	4.59e-06	0.000347695	4.59e-06	0.000369981	4.59e-06	0.00104	3	5		4.59e-06	0.000443804	4.59e-06	0.000347695	4.59e-06	0.000406893	4.59e-06	0.00143	3	5															4.59e-06	3	4.59e-06	0.000327498	6	4.59e-06	0.00022512	5	4.59e-06	0.000271782	4	4.59e-06	0.000428483	3.5	0.000415947
4.6e-06	0.000451465	4.6e-06	0.000349088	4.6e-06	0.000376946	4.6e-06	0.000447287	3	5		4.6e-06	0.000450072	4.6e-06	0.000349088	4.6e-06	0.000409679	4.6e-06	0.00067015	3	5															4.6e-06	3	4.6e-06	0.000334462	6	4.6e-06	0.000224424	5	4.6e-06	0.000218156	4	4.6e-06	0.000436144	3.5	0.000413161
4.61e-06	0.00044868	4.61e-06	0.00035257	4.61e-06	0.000379035	4.61e-06	0.000282229	3	5		4.61e-06	0.000442412	4.61e-06	0.00035257	4.61e-06	0.00041734	4.61e-06	0.000343516	3	5															4.61e-06	3	4.61e-06	0.000342123	6	4.61e-06	0.000226513	5	4.61e-06	0.000187512	4	4.61e-06	0.000430572	3.5	0.00041525
4.62e-06	0.000449376	4.62e-06	0.000360231	4.62e-06	0.000385303	4.62e-06	0.00022721	3	5		4.62e-06	0.00044659	4.62e-06	0.000360231	4.62e-06	0.00041734	4.62e-06	0.000260639	3	5															4.62e-06	3	4.62e-06	0.000346998	6	4.62e-06	0.000233478	5	4.62e-06	0.000177762	4	4.62e-06	0.000429179	3.5	0.000408982
4.63e-06	0.000447983	4.63e-06	0.000361624	4.63e-06	0.000388089	4.63e-06	0.000188209	3	5		4.63e-06	0.00044659	4.63e-06	0.000361624	4.63e-06	0.000421518	4.63e-06	0.000214674	3	5															4.63e-06	3	4.63e-06	0.000349784	6	4.63e-06	0.000235567	5	4.63e-06	0.000177066	4	4.63e-06	0.000430572	3.5	0.000412464
4.64e-06	0.00044868	4.64e-06	0.000367892	4.64e-06	0.000392964	4.64e-06	0.000190995	3	5		4.64e-06	0.000451465	4.64e-06	0.000367892	4.64e-06	0.000426393	4.64e-06	0.000195173	3	5															4.64e-06	3	4.64e-06	0.000358142	6	4.64e-06	0.000243228	5	4.64e-06	0.000180548	4	4.64e-06	0.000433358	3.5	0.000412464
4.65e-06	0.000451465	4.65e-06	0.000371374	4.65e-06	0.000398535	4.65e-06	0.000187512	3	5		4.65e-06	0.000447983	4.65e-06	0.000371374	4.65e-06	0.000433358	4.65e-06	0.000201441	3	5															4.65e-06	3	4.65e-06	0.000365106	6	4.65e-06	0.000242532	5	4.65e-06	0.000182637	4	4.65e-06	0.000431965	3.5	0.000412464
4.66e-06	0.00044868	4.66e-06	0.000374856	4.66e-06	0.000396446	4.66e-06	0.00019587	3	5		4.66e-06	0.000447983	4.66e-06	0.000374856	4.66e-06	0.000431965	4.66e-06	0.000197263	3	5															4.66e-06	3	4.66e-06	0.000365802	6	4.66e-06	0.000250192	5	4.66e-06	0.000183334	4	4.66e-06	0.000432661	3.5	0.000411768
4.67e-06	0.000451465	4.67e-06	0.000376249	4.67e-06	0.000400625	4.67e-06	0.000192387	3	5		4.67e-06	0.000447287	4.67e-06	0.000376249	4.67e-06	0.000440322	4.67e-06	0.00019587	3	5															4.67e-06	3	4.67e-06	0.000372071	6	4.67e-06	0.000257157	5	4.67e-06	0.000188905	4	4.67e-06	0.000429179	3.5	0.000413857
4.68e-06	0.000449376	4.68e-06	0.000377642	4.68e-06	0.000404107	4.68e-06	0.00019378	3	5		4.68e-06	0.000443108	4.68e-06	0.000377642	4.68e-06	0.000441715	4.68e-06	0.000201441	3	5															4.68e-06	3	4.68e-06	0.000378339	6	4.68e-06	0.000271086	5	4.68e-06	0.000190995	4	4.68e-06	0.000428483	3.5	0.000411071
4.69e-06	0.00044868	4.69e-06	0.000379035	4.69e-06	0.000408286	4.69e-06	0.000197959	3	5		4.69e-06	0.000449376	4.69e-06	0.000379035	4.69e-06	0.000449376	4.69e-06	0.00021537	3	5															4.69e-06	3	4.69e-06	0.000390875	6	4.69e-06	0.000273175	5	4.69e-06	0.000200048	4	4.69e-06	0.000434751	3.5	0.000412464
4.7e-06	0.000447983	4.7e-06	0.00038391	4.7e-06	0.000412464	4.7e-06	0.000202138	3	5		4.7e-06	0.000449376	4.7e-06	0.00038391	4.7e-06	0.000449376	4.7e-06	0.000208406	3	5															4.7e-06	3	4.7e-06	0.000390875	6	4.7e-06	0.000276657	5	4.7e-06	0.000211191	4	4.7e-06	0.000434751	3.5	0.000406893
4.71e-06	0.000447983	4.71e-06	0.000384607	4.71e-06	0.000413161	4.71e-06	0.000217459	3	5		4.71e-06	0.000443108	4.71e-06	0.000384607	4.71e-06	0.000452858	4.71e-06	0.000223031	3	5															4.71e-06	3	4.71e-06	0.000399928	6	4.71e-06	0.00028014	5	4.71e-06	0.000211191	4	4.71e-06	0.000436144	3.5	0.000413857
4.72e-06	0.000452162	4.72e-06	0.000389482	4.72e-06	0.000420125	4.72e-06	0.000222335	3	5		4.72e-06	0.000447287	4.72e-06	0.000389482	4.72e-06	0.000456341	4.72e-06	0.000236264	3	5															4.72e-06	3	4.72e-06	0.000410375	6	4.72e-06	0.000282229	5	4.72e-06	0.000218156	4	4.72e-06	0.000440322	3.5	0.000411071
4.73e-06	0.00044868	4.73e-06	0.000390875	4.73e-06	0.000427786	4.73e-06	0.000228603	3	5		4.73e-06	0.000450072	4.73e-06	0.000390875	4.73e-06	0.000459823	4.73e-06	0.000243228	3	5															4.73e-06	3	4.73e-06	0.000416643	6	4.73e-06	0.00028989	5	4.73e-06	0.000217459	4	4.73e-06	0.00043684	3.5	0.000406893
4.74e-06	0.000453555	4.74e-06	0.000398535	4.74e-06	0.000423608	4.74e-06	0.000236264	3	5		4.74e-06	0.000447287	4.74e-06	0.000398535	4.74e-06	0.000470269	4.74e-06	0.000245317	3	5															4.74e-06	3	4.74e-06	0.000418732	6	4.74e-06	0.000290586	5	4.74e-06	0.000225817	4	4.74e-06	0.000443804	3.5	0.000413161
4.75e-06	0.000452858	4.75e-06	0.000402714	4.75e-06	0.000433358	4.75e-06	0.000236264	3	5		4.75e-06	0.000447287	4.75e-06	0.000402714	4.75e-06	0.00047793	4.75e-06	0.0002488	3	5															4.75e-06	3	4.75e-06	0.000419429	6	4.75e-06	0.000296158	5	4.75e-06	0.000220942	4	4.75e-06	0.00043684	3.5	0.000411768
4.76e-06	0.000454251	4.76e-06	0.000399232	4.76e-06	0.000434751	4.76e-06	0.00023696	3	5		4.76e-06	0.00044868	4.76e-06	0.000399232	4.76e-06	0.000483502	4.76e-06	0.00025646	3	5															4.76e-06	3	4.76e-06	0.000429179	6	4.76e-06	0.000301033	5	4.76e-06	0.000226513	4	4.76e-06	0.000438929	3.5	0.000414554
4.77e-06	0.000452858	4.77e-06	0.000402018	4.77e-06	0.000434751	4.77e-06	0.000246014	3	5		4.77e-06	0.00044868	4.77e-06	0.000402018	4.77e-06	0.000693132	4.77e-06	0.000260639	3	5															4.77e-06	3	4.77e-06	0.000434054	6	4.77e-06	0.000316355	5	4.77e-06	0.000228603	4	4.77e-06	0.000436144	3.5	0.000410375
4.78e-06	0.000451465	4.78e-06	0.000399232	4.78e-06	0.000441019	4.78e-06	0.000252978	3	5		4.78e-06	0.000449376	4.78e-06	0.000399232	4.78e-06	0.00288	4.78e-06	0.0002683	3	5															4.78e-06	3	4.78e-06	0.000444501	6	4.78e-06	0.000317748	5	4.78e-06	0.000235567	4	4.78e-06	0.000434054	3.5	0.000412464
4.79e-06	0.00045843	4.79e-06	0.000402018	4.79e-06	0.000445197	4.79e-06	0.000255068	3	5		4.79e-06	0.000451465	4.79e-06	0.000402018	4.79e-06	0.00425	4.79e-06	0.000271782	3	5															4.79e-06	3	4.79e-06	0.000459126	6	4.79e-06	0.000326105	5	4.79e-06	0.000247407	4	4.79e-06	0.000433358	3.5	0.000408286
4.8e-06	0.000452162	4.8e-06	0.000407589	4.8e-06	0.000447983	4.8e-06	0.000259943	3	5		4.8e-06	0.000449376	4.8e-06	0.000407589	4.8e-06	0.00402	4.8e-06	0.000278747	3	5															4.8e-06	3	4.8e-06	0.000473752	6	4.8e-06	0.000327498	5	4.8e-06	0.000257853	4	4.8e-06	0.000434751	3.5	0.00041734
4.81e-06	0.000450072	4.81e-06	0.000415947	4.81e-06	0.000454948	4.81e-06	0.000274568	3	5		4.81e-06	0.00044868	4.81e-06	0.000415947	4.81e-06	0.00337	4.81e-06	0.00028989	3	5															4.81e-06	3	4.81e-06	0.00121	6	4.81e-06	0.000328194	5	4.81e-06	0.00025646	4	4.81e-06	0.000437536	3.5	0.000413161
4.82e-06	0.000447287	4.82e-06	0.000414554	4.82e-06	0.000466091	4.82e-06	0.000279443	3	5		4.82e-06	0.000447983	4.82e-06	0.000414554	4.82e-06	0.00276	4.82e-06	0.000301729	3	5															4.82e-06	3	4.82e-06	0.00361	6	4.82e-06	0.000334462	5	4.82e-06	0.000259246	4	4.82e-06	0.00043684	3.5	0.000413161
4.83e-06	0.000449376	4.83e-06	0.000414554	4.83e-06	0.000491163	4.83e-06	0.000284318	3	5		4.83e-06	0.000453555	4.83e-06	0.000414554	4.83e-06	0.00221	4.83e-06	0.000304515	3	5															4.83e-06	3	4.83e-06	0.00426	6	4.83e-06	0.000335159	5	4.83e-06	0.000262032	4	4.83e-06	0.000439626	3.5	0.000408286
4.84e-06	0.000450769	4.84e-06	0.000420822	4.84e-06	0.00197	4.84e-06	0.00028989	3	5		4.84e-06	0.000449376	4.84e-06	0.000420822	4.84e-06	0.00175	4.84e-06	0.000312873	3	5															4.84e-06	3	4.84e-06	0.00374	6	4.84e-06	0.000342123	5	4.84e-06	0.000267604	4	4.84e-06	0.000435447	3.5	0.000413857
4.85e-06	0.000447287	4.85e-06	0.000418732	4.85e-06	0.00394	4.85e-06	0.000292676	3	5		4.85e-06	0.000451465	4.85e-06	0.000418732	4.85e-06	0.00105	4.85e-06	0.000316355	3	5															4.85e-06	3	4.85e-06	0.00309	6	4.85e-06	0.000349088	5	4.85e-06	0.000274568	4	4.85e-06	0.000438233	3.5	0.00041525
4.86e-06	0.000450769	4.86e-06	0.000422911	4.86e-06	0.00406	4.86e-06	0.000298944	3	5		4.86e-06	0.00044868	4.86e-06	0.000422911	4.86e-06	0.000445894	4.86e-06	0.00032123	3	5															4.86e-06	3	4.86e-06	0.00249	6	4.86e-06	0.000353266	5	4.86e-06	0.0002683	4	4.86e-06	0.000432661	3.5	0.000412464
4.87e-06	0.000452858	4.87e-06	0.000426393	4.87e-06	0.00342	4.87e-06	0.000304515	3	5		4.87e-06	0.000447287	4.87e-06	0.000426393	4.87e-06	0.000273872	4.87e-06	0.000327498	3	5															4.87e-06	3	4.87e-06	0.00203	6	4.87e-06	0.000359534	5	4.87e-06	0.000272479	4	4.87e-06	0.000434054	3.5	0.000411768
4.88e-06	0.000450072	4.88e-06	0.000425	4.88e-06	0.00279	4.88e-06	0.00030939	3	5		4.88e-06	0.000445894	4.88e-06	0.000425	4.88e-06	0.000223031	4.88e-06	0.000330284	3	5															4.88e-06	3	4.88e-06	0.00161	6	4.88e-06	0.000365802	5	4.88e-06	0.000283622	4	4.88e-06	0.000436144	3.5	0.000412464
4.89e-06	0.000451465	4.89e-06	0.000434054	4.89e-06	0.00218	4.89e-06	0.000313569	3	5		4.89e-06	0.00044868	4.89e-06	0.000434054	4.89e-06	0.000188905	4.89e-06	0.000337248	3	5															4.89e-06	3	4.89e-06	0.000913906	6	4.89e-06	0.000369981	5	4.89e-06	0.00028989	4	4.89e-06	0.000436144	3.5	0.000408982
4.9e-06	0.000447287	4.9e-06	0.000429876	4.9e-06	0.00168	4.9e-06	0.000328194	3	5		4.9e-06	0.000443108	4.9e-06	0.000429876	4.9e-06	0.000184726	4.9e-06	0.000349784	3	5															4.9e-06	3	4.9e-06	0.000402714	6	4.9e-06	0.000368588	5	4.9e-06	0.000297551	4	4.9e-06	0.000436144	3.5	0.000413161
4.91e-06	0.000450769	4.91e-06	0.000430572	4.91e-06	0.000945246	4.91e-06	0.000330284	3	5		4.91e-06	0.00044659	4.91e-06	0.000430572	4.91e-06	0.000184726	4.91e-06	0.000355356	3	5															4.91e-06	3	4.91e-06	0.000275961	6	4.91e-06	0.000376946	5	4.91e-06	0.000296854	4	4.91e-06	0.000434751	3.5	0.000416643
4.92e-06	0.000447983	4.92e-06	0.000440322	4.92e-06	0.000426393	4.92e-06	0.00033307	3	5		4.92e-06	0.00044868	4.92e-06	0.000440322	4.92e-06	0.000187512	4.92e-06	0.000365802	3	5															4.92e-06	3	4.92e-06	0.000232781	6	4.92e-06	0.000376249	5	4.92e-06	0.000304515	4	4.92e-06	0.000433358	3.5	0.000411071
4.93e-06	0.000452858	4.93e-06	0.000438233	4.93e-06	0.000272479	4.93e-06	0.000339338	3	5		4.93e-06	0.00044659	4.93e-06	0.000438233	4.93e-06	0.000182637	4.93e-06	0.000371374	3	5															4.93e-06	3	4.93e-06	0.000200048	6	4.93e-06	0.000381124	5	4.93e-06	0.000306605	4	4.93e-06	0.000435447	3.5	0.000409679
4.94e-06	0.00044868	4.94e-06	0.000441715	4.94e-06	0.00022512	4.94e-06	0.000344909	3	5		4.94e-06	0.000447287	4.94e-06	0.000441715	4.94e-06	0.000186816	4.94e-06	0.000379731	3	5															4.94e-06	3	4.94e-06	0.00019587	6	4.94e-06	0.000388089	5	4.94e-06	0.00030939	4	4.94e-06	0.000433358	3.5	0.000408286
4.95e-06	0.000447983	4.95e-06	0.000443804	4.95e-06	0.000195173	4.95e-06	0.000351177	3	5		4.95e-06	0.000445197	4.95e-06	0.000443804	4.95e-06	0.000195173	4.95e-06	0.000381124	3	5															4.95e-06	3	4.95e-06	0.000200745	6	4.95e-06	0.000390875	5	4.95e-06	0.00031148	4	4.95e-06	0.000429179	3.5	0.000409679
4.96e-06	0.000450072	4.96e-06	0.000445894	4.96e-06	0.000188209	4.96e-06	0.000348391	3	5		4.96e-06	0.00044659	4.96e-06	0.000445894	4.96e-06	0.000197263	4.96e-06	0.000385303	3	5															4.96e-06	3	4.96e-06	0.000198655	6	4.96e-06	0.000397143	5	4.96e-06	0.000317748	4	4.96e-06	0.000434054	3.5	0.000410375
4.97e-06	0.000451465	4.97e-06	0.000452858	4.97e-06	0.000188905	4.97e-06	0.000357445	3	5		4.97e-06	0.000444501	4.97e-06	0.000452858	4.97e-06	0.000206316	4.97e-06	0.000391571	3	5															4.97e-06	3	4.97e-06	0.000198655	6	4.97e-06	0.000402714	5	4.97e-06	0.000322623	4	4.97e-06	0.000432661	3.5	0.000408982
4.98e-06	0.000454251	4.98e-06	0.000455644	4.98e-06	0.000188209	4.98e-06	0.00036441	3	5		4.98e-06	0.00044868	4.98e-06	0.000455644	4.98e-06	0.000219549	4.98e-06	0.000397839	3	5															4.98e-06	3	4.98e-06	0.000211191	6	4.98e-06	0.000409679	5	4.98e-06	0.000326802	4	4.98e-06	0.000431268	3.5	0.000413857
4.99e-06	0.000449376	4.99e-06	0.000452162	4.99e-06	0.000192387	4.99e-06	0.000372071	3	5		4.99e-06	0.00044868	4.99e-06	0.000452162	4.99e-06	0.000217459	4.99e-06	0.000412464	3	5															4.99e-06	3	4.99e-06	0.000211191	6	4.99e-06	0.000412464	5	4.99e-06	0.00033307	4	4.99e-06	0.000430572	3.5	0.000412464
5e-06	0.000453555	5e-06	0.00045843	5e-06	0.000196566	5e-06	0.00037416	3	5		5e-06	0.000451465	5e-06	0.00045843	5e-06	0.000223031	5e-06	0.000418036	3	5															5e-06	3	5e-06	0.000212584	6	5e-06	0.000415947	5	5e-06	0.000332373	4	5e-06	0.000432661	3.5	0.000411768
5.01e-06	0.000457037	5.01e-06	0.000465394	5.01e-06	0.000200048	5.01e-06	0.000383214	3	5		5.01e-06	0.00044868	5.01e-06	0.000465394	5.01e-06	0.000229299	5.01e-06	0.000422911	3	5															5.01e-06	3	5.01e-06	0.000230692	6	5.01e-06	0.000416643	5	5.01e-06	0.000335855	4	5.01e-06	0.000434751	3.5	0.000412464
5.02e-06	0.000451465	5.02e-06	0.000488377	5.02e-06	0.000202834	5.02e-06	0.000390178	3	5		5.02e-06	0.000447287	5.02e-06	0.000488377	5.02e-06	0.000226513	5.02e-06	0.000434751	3	5															5.02e-06	3	5.02e-06	0.00023696	6	5.02e-06	0.000423608	5	5.02e-06	0.000338641	4	5.02e-06	0.000434054	3.5	0.000412464
5.03e-06	0.00044868	5.03e-06	0.00186	5.03e-06	0.000207709	5.03e-06	0.00039575	3	5		5.03e-06	0.000450769	5.03e-06	0.00186	5.03e-06	0.000230692	5.03e-06	0.000440322	3	5															5.03e-06	3	5.03e-06	0.00023696	6	5.03e-06	0.000429179	5	5.03e-06	0.000343516	4	5.03e-06	0.000434751	3.5	0.000407589
5.04e-06	0.000452162	5.04e-06	0.00385	5.04e-06	0.000219549	5.04e-06	0.000395053	3	5		5.04e-06	0.000443108	5.04e-06	0.00385	5.04e-06	0.000243228	5.04e-06	0.000449376	3	5															5.04e-06	3	5.04e-06	0.000243924	6	5.04e-06	0.000431268	5	5.04e-06	0.000344213	4	5.04e-06	0.000432661	3.5	0.000409679
5.05e-06	0.000449376	5.05e-06	0.00399	5.05e-06	0.000219549	5.05e-06	0.000406196	3	5		5.05e-06	0.000443108	5.05e-06	0.00399	5.05e-06	0.000246014	5.05e-06	0.00045843	3	5															5.05e-06	3	5.05e-06	0.0002488	6	5.05e-06	0.000432661	5	5.05e-06	0.000351177	4	5.05e-06	0.000430572	3.5	0.000409679
5.06e-06	0.000449376	5.06e-06	0.00333	5.06e-06	0.000218852	5.06e-06	0.000407589	3	5		5.06e-06	0.000449376	5.06e-06	0.00333	5.06e-06	0.000250192	5.06e-06	0.000472359	3	5															5.06e-06	3	5.06e-06	0.000250889	6	5.06e-06	0.000438233	5	5.06e-06	0.000356749	4	5.06e-06	0.00043684	3.5	0.000409679
5.07e-06	0.000451465	5.07e-06	0.00266	5.07e-06	0.000230692	5.07e-06	0.00041525	3	5		5.07e-06	0.00044659	5.07e-06	0.00266	5.07e-06	0.000264121	5.07e-06	0.000998176	3	5															5.07e-06	3	5.07e-06	0.000262032	6	5.07e-06	0.000450072	5	5.07e-06	0.000356749	4	5.07e-06	0.000432661	3.5	0.000409679
5.08e-06	0.000452858	5.08e-06	0.00201	5.08e-06	0.000235567	5.08e-06	0.000421518	3	5		5.08e-06	0.000450769	5.08e-06	0.00201	5.08e-06	0.000267604	5.08e-06	0.00345	3	5															5.08e-06	3	5.08e-06	0.0002683	6	5.08e-06	0.000454948	5	5.08e-06	0.000358838	4	5.08e-06	0.000434054	3.5	0.000411768
5.09e-06	0.000447287	5.09e-06	0.00144	5.09e-06	0.000233478	5.09e-06	0.000428483	3	5		5.09e-06	0.000450072	5.09e-06	0.00144	5.09e-06	0.000274568	5.09e-06	0.00437	3	5															5.09e-06	3	5.09e-06	0.000269693	6	5.09e-06	0.000464698	5	5.09e-06	0.000367892	4	5.09e-06	0.000434751	3.5	0.000414554
5.1e-06	0.000454251	5.1e-06	0.00070915	5.1e-06	0.000245317	5.1e-06	0.000429179	3	5		5.1e-06	0.00044868	5.1e-06	0.00070915	5.1e-06	0.000273872	5.1e-06	0.00395	3	5															5.1e-06	3	5.1e-06	0.000280836	6	5.1e-06	0.000479323	5	5.1e-06	0.000372071	4	5.1e-06	0.000431965	3.5	0.000413857
5.11e-06	0.000454251	5.11e-06	0.000365802	5.11e-06	0.000242532	5.11e-06	0.000443108	3	5		5.11e-06	0.00044659	5.11e-06	0.000365802	5.11e-06	0.000279443	5.11e-06	0.0033	3	5															5.11e-06	3	5.11e-06	0.000293372	6	5.11e-06	0.00106	5	5.11e-06	0.000372767	4	5.11e-06	0.000436144	3.5	0.000409679
5.12e-06	0.000452858	5.12e-06	0.000249496	5.12e-06	0.000251585	5.12e-06	0.000455644	3	5		5.12e-06	0.000444501	5.12e-06	0.000249496	5.12e-06	0.000281533	5.12e-06	0.00271	3	5															5.12e-06	3	5.12e-06	0.000297551	6	5.12e-06	0.00344	5	5.12e-06	0.000375553	4	5.12e-06	0.000437536	3.5	0.000410375
5.13e-06	0.000449376	5.13e-06	0.000212584	5.13e-06	0.00025855	5.13e-06	0.000459126	3	5		5.13e-06	0.000450072	5.13e-06	0.000212584	5.13e-06	0.000286408	5.13e-06	0.0022	3	5															5.13e-06	3	5.13e-06	0.000298944	6	5.13e-06	0.00422	5	5.13e-06	0.00038391	4	5.13e-06	0.000434054	3.5	0.000411768
5.14e-06	0.000451465	5.14e-06	0.000200048	5.14e-06	0.000271086	5.14e-06	0.000505092	3	5		5.14e-06	0.000445197	5.14e-06	0.000200048	5.14e-06	0.000290586	5.14e-06	0.00174	3	5															5.14e-06	3	5.14e-06	0.000305212	6	5.14e-06	0.00377	5	5.14e-06	0.000379731	4	5.14e-06	0.00043684	3.5	0.000413857
5.15e-06	0.000449376	5.15e-06	0.00019587	5.15e-06	0.000271782	5.15e-06	0.00212	3	5		5.15e-06	0.000444501	5.15e-06	0.00019587	5.15e-06	0.00029964	5.15e-06	0.00102	3	5															5.15e-06	3	5.15e-06	0.000310783	6	5.15e-06	0.00313	5	5.15e-06	0.000381821	4	5.15e-06	0.000435447	3.5	0.000410375
5.16e-06	0.000450072	5.16e-06	0.000192387	5.16e-06	0.000273872	5.16e-06	0.00407	3	5		5.16e-06	0.00044868	5.16e-06	0.000192387	5.16e-06	0.000306605	5.16e-06	0.000447983	3	5															5.16e-06	3	5.16e-06	0.00031148	6	5.16e-06	0.00253	5	5.16e-06	0.000388785	4	5.16e-06	0.000431268	3.5	0.00041525
5.17e-06	0.000452858	5.17e-06	0.000194477	5.17e-06	0.00027805	5.17e-06	0.00414	3	5		5.17e-06	0.000451465	5.17e-06	0.000194477	5.17e-06	0.000312873	5.17e-06	0.000285711	3	5															5.17e-06	3	5.17e-06	0.000325409	6	5.17e-06	0.00203	5	5.17e-06	0.000397143	4	5.17e-06	0.000433358	3.5	0.00041525
5.18e-06	0.000451465	5.18e-06	0.000197263	5.18e-06	0.000278747	5.18e-06	0.00352	3	5		5.18e-06	0.000445894	5.18e-06	0.000197263	5.18e-06	0.00032123	5.18e-06	0.000237656	3	5															5.18e-06	3	5.18e-06	0.000327498	6	5.18e-06	0.00148	5	5.18e-06	0.000397143	4	5.18e-06	0.000436144	3.5	0.000410375
5.19e-06	0.000450072	5.19e-06	0.000197959	5.19e-06	0.000285711	5.19e-06	0.00293	3	5		5.19e-06	0.00044659	5.19e-06	0.000197959	5.19e-06	0.000321926	5.19e-06	0.000202138	3	5															5.19e-06	3	5.19e-06	0.000334462	6	5.19e-06	0.000702186	5	5.19e-06	0.000397839	4	5.19e-06	0.000434054	3.5	0.000413161
5.2e-06	0.000452162	5.2e-06	0.000197959	5.2e-06	0.000287801	5.2e-06	0.00236	3	5		5.2e-06	0.000450072	5.2e-06	0.000197959	5.2e-06	0.000327498	5.2e-06	0.000202834	3	5															5.2e-06	3	5.2e-06	0.00034282	6	5.2e-06	0.000346998	5	5.2e-06	0.000401321	4	5.2e-06	0.00043684	3.5	0.000410375
5.21e-06	0.000447983	5.21e-06	0.000199352	5.21e-06	0.000291283	5.21e-06	0.0019	3	5		5.21e-06	0.00044659	5.21e-06	0.000199352	5.21e-06	0.000332373	5.21e-06	0.000200745	3	5															5.21e-06	3	5.21e-06	0.000347695	6	5.21e-06	0.000248103	5	5.21e-06	0.000399232	4	5.21e-06	0.000436144	3.5	0.000411768
5.22e-06	0.000452858	5.22e-06	0.000208406	5.22e-06	0.000302426	5.22e-06	0.00129	3	5		5.22e-06	0.000452858	5.22e-06	0.000208406	5.22e-06	0.000335159	5.22e-06	0.000198655	3	5															5.22e-06	3	5.22e-06	0.000349784	6	5.22e-06	0.000209102	5	5.22e-06	0.000409679	4	5.22e-06	0.000434751	3.5	0.000412464
5.23e-06	0.00044868	5.23e-06	0.000223031	5.23e-06	0.000303122	5.23e-06	0.000565683	3	5		5.23e-06	0.000445894	5.23e-06	0.000223031	5.23e-06	0.000333766	5.23e-06	0.000204923	3	5															5.23e-06	3	5.23e-06	0.000360927	6	5.23e-06	0.000179851	5	5.23e-06	0.000411768	4	5.23e-06	0.000430572	3.5	0.000409679
5.24e-06	0.000452858	5.24e-06	0.000221638	5.24e-06	0.000312176	5.24e-06	0.00031148	3	5		5.24e-06	0.000450072	5.24e-06	0.000221638	5.24e-06	0.000344909	5.24e-06	0.000209102	3	5															5.24e-06	3	5.24e-06	0.000361624	6	5.24e-06	0.000186119	5	5.24e-06	0.000413161	4	5.24e-06	0.000429876	3.5	0.000411768
5.25e-06	0.000451465	5.25e-06	0.000227906	5.25e-06	0.000317051	5.25e-06	0.000238353	3	5		5.25e-06	0.000450769	5.25e-06	0.000227906	5.25e-06	0.000353266	5.25e-06	0.000211888	3	5															5.25e-06	3	5.25e-06	0.000372767	6	5.25e-06	0.000188209	5	5.25e-06	0.000418036	4	5.25e-06	0.000436144	3.5	0.000413161
5.26e-06	0.000454251	5.26e-06	0.000231388	5.26e-06	0.000323319	5.26e-06	0.000200048	3	5		5.26e-06	0.000449376	5.26e-06	0.000231388	5.26e-06	0.000358838	5.26e-06	0.000214674	3	5															5.26e-06	3	5.26e-06	0.000371374	6	5.26e-06	0.000189602	5	5.26e-06	0.000422911	4	5.26e-06	0.000435447	3.5	0.000413161
5.27e-06	0.00044868	5.27e-06	0.000236264	5.27e-06	0.000324016	5.27e-06	0.000186816	3	5		5.27e-06	0.000443804	5.27e-06	0.000236264	5.27e-06	0.000363713	5.27e-06	0.000231388	3	5															5.27e-06	3	5.27e-06	0.000378339	6	5.27e-06	0.000188209	5	5.27e-06	0.000431268	4	5.27e-06	0.000430572	3.5	0.000411768
5.28e-06	0.000450072	5.28e-06	0.000234871	5.28e-06	0.000325409	5.28e-06	0.000187512	3	5		5.28e-06	0.000452858	5.28e-06	0.000234871	5.28e-06	0.00036441	5.28e-06	0.000239049	3	5															5.28e-06	3	5.28e-06	0.000385999	6	5.28e-06	0.000200048	5	5.28e-06	0.000433358	4	5.28e-06	0.000434054	3.5	0.000412464
5.29e-06	0.000444501	5.29e-06	0.000251585	5.29e-06	0.000328891	5.29e-06	0.000192387	3	5		5.29e-06	0.00044868	5.29e-06	0.000251585	5.29e-06	0.000368588	5.29e-06	0.000241139	3	5															5.29e-06	3	5.29e-06	0.000392964	6	5.29e-06	0.00019587	5	5.29e-06	0.000434751	4	5.29e-06	0.000429876	3.5	0.000411071
5.3e-06	0.000449376	5.3e-06	0.00024671	5.3e-06	0.000333766	5.3e-06	0.000193084	3	5		5.3e-06	0.000449376	5.3e-06	0.00024671	5.3e-06	0.000372071	5.3e-06	0.000250192	3	5															5.3e-06	3	5.3e-06	0.000402714	6	5.3e-06	0.000202138	5	5.3e-06	0.00047793	4	5.3e-06	0.000432661	3.5	0.000412464
5.31e-06	0.000452162	5.31e-06	0.000246014	5.31e-06	0.000340034	5.31e-06	0.000191691	3	5		5.31e-06	0.00044659	5.31e-06	0.000246014	5.31e-06	0.000369981	5.31e-06	0.000257853	3	5															5.31e-06	3	5.31e-06	0.000404803	6	5.31e-06	0.000216763	5	5.31e-06	0.00199	4	5.31e-06	0.000431268	3.5	0.000410375
5.32e-06	0.000450072	5.32e-06	0.000259943	5.32e-06	0.000345606	5.32e-06	0.000197263	3	5		5.32e-06	0.000445197	5.32e-06	0.000259943	5.32e-06	0.000377642	5.32e-06	0.000257853	3	5															5.32e-06	3	5.32e-06	0.000416643	6	5.32e-06	0.000224424	5	5.32e-06	0.00383	4	5.32e-06	0.000429179	3.5	0.000410375
5.33e-06	0.000451465	5.33e-06	0.000265514	5.33e-06	0.000349088	5.33e-06	0.000202138	3	5		5.33e-06	0.00044868	5.33e-06	0.000265514	5.33e-06	0.000381821	5.33e-06	0.000266907	3	5															5.33e-06	3	5.33e-06	0.00041734	6	5.33e-06	0.000218156	5	5.33e-06	0.0039	4	5.33e-06	0.000428483	3.5	0.000406893
5.34e-06	0.000451465	5.34e-06	0.0002683	5.34e-06	0.000357445	5.34e-06	0.000206316	3	5		5.34e-06	0.000445197	5.34e-06	0.0002683	5.34e-06	0.000389482	5.34e-06	0.000272479	3	5															5.34e-06	3	5.34e-06	0.000422215	6	5.34e-06	0.000229995	5	5.34e-06	0.00328	4	5.34e-06	0.000429876	3.5	0.00041525
5.35e-06	0.000450072	5.35e-06	0.000271782	5.35e-06	0.000360927	5.35e-06	0.000221638	3	5		5.35e-06	0.000445894	5.35e-06	0.000271782	5.35e-06	0.000389482	5.35e-06	0.000272479	3	5															5.35e-06	3	5.35e-06	0.000432661	6	5.35e-06	0.000234871	5	5.35e-06	0.00268	4	5.35e-06	0.000433358	3.5	0.000413857
5.36e-06	0.000457733	5.36e-06	0.000273175	5.36e-06	0.000356749	5.36e-06	0.00022512	3	5		5.36e-06	0.00044868	5.36e-06	0.000273175	5.36e-06	0.000397839	5.36e-06	0.000285015	3	5															5.36e-06	3	5.36e-06	0.000433358	6	5.36e-06	0.00023696	5	5.36e-06	0.00208	4	5.36e-06	0.000433358	3.5	0.000406893
5.37e-06	0.000452162	5.37e-06	0.000275264	5.37e-06	0.000361624	5.37e-06	0.000230692	3	5		5.37e-06	0.000449376	5.37e-06	0.000275264	5.37e-06	0.000401321	5.37e-06	0.000297551	3	5															5.37e-06	3	5.37e-06	0.000447983	6	5.37e-06	0.000241139	5	5.37e-06	0.00161	4	5.37e-06	0.000435447	3.5	0.000413161
5.38e-06	0.000454948	5.38e-06	0.000282925	5.38e-06	0.000365106	5.38e-06	0.000243228	3	5		5.38e-06	0.000447287	5.38e-06	0.000282925	5.38e-06	0.000403411	5.38e-06	0.000305212	3	5															5.38e-06	3	5.38e-06	0.000459823	6	5.38e-06	0.0002488	5	5.38e-06	0.000961264	4	5.38e-06	0.000436144	3.5	0.000411071
5.39e-06	0.000452858	5.39e-06	0.000285711	5.39e-06	0.000372071	5.39e-06	0.000244621	3	5		5.39e-06	0.00044868	5.39e-06	0.000285711	5.39e-06	0.000406893	5.39e-06	0.000312873	3	5															5.39e-06	3	5.39e-06	0.000489073	6	5.39e-06	0.000250192	5	5.39e-06	0.000422911	4	5.39e-06	0.000436144	3.5	0.000413857
5.4e-06	0.000454251	5.4e-06	0.000286408	5.4e-06	0.000374856	5.4e-06	0.000239049	3	5		5.4e-06	0.000450072	5.4e-06	0.000286408	5.4e-06	0.000413161	5.4e-06	0.000317051	3	5															5.4e-06	3	5.4e-06	0.00184	6	5.4e-06	0.000259943	5	5.4e-06	0.000261336	4	5.4e-06	0.000437536	3.5	0.000411768
5.41e-06	0.000447287	5.41e-06	0.000295461	5.41e-06	0.000383214	5.41e-06	0.000252978	3	5		5.41e-06	0.000447983	5.41e-06	0.000295461	5.41e-06	0.000413161	5.41e-06	0.000320533	3	5															5.41e-06	3	5.41e-06	0.00398	6	5.41e-06	0.0002683	5	5.41e-06	0.000213281	4	5.41e-06	0.000431965	3.5	0.000409679
5.42e-06	0.000452858	5.42e-06	0.000302426	5.42e-06	0.00038391	5.42e-06	0.000253675	3	5		5.42e-06	0.000450072	5.42e-06	0.000302426	5.42e-06	0.000421518	5.42e-06	0.000328891	3	5															5.42e-06	3	5.42e-06	0.00421	6	5.42e-06	0.000273872	5	5.42e-06	0.000186119	4	5.42e-06	0.000436144	3.5	0.00041525
5.43e-06	0.000454948	5.43e-06	0.000305908	5.43e-06	0.000385303	5.43e-06	0.000259246	3	5		5.43e-06	0.00044868	5.43e-06	0.000305908	5.43e-06	0.000423608	5.43e-06	0.000334462	3	5															5.43e-06	3	5.43e-06	0.00357	6	5.43e-06	0.00028014	5	5.43e-06	0.000177762	4	5.43e-06	0.000433358	3.5	0.000416643
5.44e-06	0.000452858	5.44e-06	0.000310783	5.44e-06	0.000397143	5.44e-06	0.0002683	3	5		5.44e-06	0.000450769	5.44e-06	0.000310783	5.44e-06	0.000429876	5.44e-06	0.000331677	3	5															5.44e-06	3	5.44e-06	0.00293	6	5.44e-06	0.000280836	5	5.44e-06	0.000178458	4	5.44e-06	0.000435447	3.5	0.000406893
5.45e-06	0.000457733	5.45e-06	0.000308694	5.45e-06	0.000398535	5.45e-06	0.00028014	3	5		5.45e-06	0.000451465	5.45e-06	0.000308694	5.45e-06	0.000431965	5.45e-06	0.00034282	3	5															5.45e-06	3	5.45e-06	0.00234	6	5.45e-06	0.00028014	5	5.45e-06	0.000176369	4	5.45e-06	0.000434751	3.5	0.000408982
5.46e-06	0.000457037	5.46e-06	0.000317748	5.46e-06	0.000399928	5.46e-06	0.000280836	3	5		5.46e-06	0.000451465	5.46e-06	0.000317748	5.46e-06	0.000434054	5.46e-06	0.000355356	3	5															5.46e-06	3	5.46e-06	0.00192	6	5.46e-06	0.000291979	5	5.46e-06	0.000181941	4	5.46e-06	0.00043684	3.5	0.000408982
5.47e-06	0.000453555	5.47e-06	0.000318444	5.47e-06	0.000402714	5.47e-06	0.000289193	3	5		5.47e-06	0.000452858	5.47e-06	0.000318444	5.47e-06	0.000441715	5.47e-06	0.00036441	3	5															5.47e-06	3	5.47e-06	0.00147	6	5.47e-06	0.000295461	5	5.47e-06	0.00018403	4	5.47e-06	0.000440322	3.5	0.000413857
5.48e-06	0.000451465	5.48e-06	0.00032123	5.48e-06	0.0004055	5.48e-06	0.000294765	3	5		5.48e-06	0.000454251	5.48e-06	0.00032123	5.48e-06	0.000444501	5.48e-06	0.000367195	3	5															5.48e-06	3	5.48e-06	0.000750241	6	5.48e-06	0.000294069	5	5.48e-06	0.000192387	4	5.48e-06	0.000440322	3.5	0.000414554
5.49e-06	0.000453555	5.49e-06	0.000326105	5.49e-06	0.000410375	5.49e-06	0.000295461	3	5		5.49e-06	0.000452162	5.49e-06	0.000326105	5.49e-06	0.00044659	5.49e-06	0.000380428	3	5															5.49e-06	3	5.49e-06	0.000358142	6	5.49e-06	0.000305212	5	5.49e-06	0.000191691	4	5.49e-06	0.000441715	3.5	0.000411768
5.5e-06	0.000454948	5.5e-06	0.000335159	5.5e-06	0.000410375	5.5e-06	0.000304515	3	5		5.5e-06	0.000447983	5.5e-06	0.000335159	5.5e-06	0.000450072	5.5e-06	0.000382517	3	5															5.5e-06	3	5.5e-06	0.000267604	6	5.5e-06	0.000317051	5	5.5e-06	0.000198655	4	5.5e-06	0.000447983	3.5	0.000413161
5.51e-06	0.000451465	5.51e-06	0.000331677	5.51e-06	0.00041734	5.51e-06	0.00031148	3	5		5.51e-06	0.000455644	5.51e-06	0.000331677	5.51e-06	0.000453555	5.51e-06	0.000382517	3	5															5.51e-06	3	5.51e-06	0.000228603	6	5.51e-06	0.000323319	5	5.51e-06	0.000210495	4	5.51e-06	0.000445894	3.5	0.000411768
5.52e-06	0.000452162	5.52e-06	0.000334462	5.52e-06	0.000419429	5.52e-06	0.00031148	3	5		5.52e-06	0.000451465	5.52e-06	0.000334462	5.52e-06	0.000461216	5.52e-06	0.000390178	3	5															5.52e-06	3	5.52e-06	0.000196566	6	5.52e-06	0.000322623	5	5.52e-06	0.000209102	4	5.52e-06	0.000451465	3.5	0.000411768
5.53e-06	0.000451465	5.53e-06	0.000344909	5.53e-06	0.000425	5.53e-06	0.000324712	3	5		5.53e-06	0.000449376	5.53e-06	0.000344909	5.53e-06	0.000461912	5.53e-06	0.000399928	3	5															5.53e-06	3	5.53e-06	0.00019378	6	5.53e-06	0.000326105	5	5.53e-06	0.000214674	4	5.53e-06	0.000632541	3.5	0.000411768
5.54e-06	0.000453555	5.54e-06	0.00034282	5.54e-06	0.000429179	5.54e-06	0.000327498	3	5		5.54e-06	0.000447983	5.54e-06	0.00034282	5.54e-06	0.00046818	5.54e-06	0.000411768	3	5															5.54e-06	3	5.54e-06	0.000198655	6	5.54e-06	0.000332373	5	5.54e-06	0.00021537	4	5.54e-06	0.00268	3.5	0.000416643
5.55e-06	0.000454948	5.55e-06	0.000349784	5.55e-06	0.000428483	5.55e-06	0.000330284	3	5		5.55e-06	0.000452162	5.55e-06	0.000349784	5.55e-06	0.000480716	5.55e-06	0.00041525	3	5															5.55e-06	3	5.55e-06	0.000198655	6	5.55e-06	0.000333766	5	5.55e-06	0.000222335	4	5.55e-06	0.00401	3.5	0.000411071
5.56e-06	0.000451465	5.56e-06	0.00035257	5.56e-06	0.000434751	5.56e-06	0.000341427	3	5		5.56e-06	0.000450769	5.56e-06	0.00035257	5.56e-06	0.000480716	5.56e-06	0.000424304	3	5															5.56e-06	3	5.56e-06	0.000199352	6	5.56e-06	0.000333766	5	5.56e-06	0.000221638	4	5.56e-06	0.00379	3.5	0.00041525
5.57e-06	0.000450769	5.57e-06	0.000353963	5.57e-06	0.000436144	5.57e-06	0.000345606	3	5		5.57e-06	0.000447983	5.57e-06	0.000353963	5.57e-06	0.000868637	5.57e-06	0.000435447	3	5															5.57e-06	3	5.57e-06	0.000209799	6	5.57e-06	0.000343516	5	5.57e-06	0.000229299	4	5.57e-06	0.00313	3.5	0.000406893
5.58e-06	0.000450769	5.58e-06	0.000356749	5.58e-06	0.000445197	5.58e-06	0.000348391	3	5		5.58e-06	0.000447287	5.58e-06	0.000356749	5.58e-06	0.00323	5.58e-06	0.000443804	3	5															5.58e-06	3	5.58e-06	0.000211191	6	5.58e-06	0.000348391	5	5.58e-06	0.000234174	4	5.58e-06	0.00252	3.5	0.000413161
5.59e-06	0.000453555	5.59e-06	0.000363713	5.59e-06	0.000447287	5.59e-06	0.000351177	3	5		5.59e-06	0.000450769	5.59e-06	0.000363713	5.59e-06	0.0043	5.59e-06	0.000457037	3	5															5.59e-06	3	5.59e-06	0.000217459	6	5.59e-06	0.000353266	5	5.59e-06	0.000235567	4	5.59e-06	0.00197	3.5	0.000411768
5.6e-06	0.000454251	5.6e-06	0.000370678	5.6e-06	0.000456341	5.6e-06	0.000353963	3	5		5.6e-06	0.000452858	5.6e-06	0.000370678	5.6e-06	0.00393	5.6e-06	0.000464698	3	5															5.6e-06	3	5.6e-06	0.000237656	6	5.6e-06	0.000359534	5	5.6e-06	0.000246014	4	5.6e-06	0.00148	3.5	0.000414554
5.61e-06	0.000450769	5.61e-06	0.000366499	5.61e-06	0.000457037	5.61e-06	0.000360231	3	5		5.61e-06	0.000450769	5.61e-06	0.000366499	5.61e-06	0.00329	5.61e-06	0.000941764	3	5															5.61e-06	3	5.61e-06	0.000233478	6	5.61e-06	0.000358838	5	5.61e-06	0.000250889	4	5.61e-06	0.000801081	3.5	0.000413857
5.62e-06	0.000450769	5.62e-06	0.000375553	5.62e-06	0.000834511	5.62e-06	0.000369285	3	5		5.62e-06	0.00044868	5.62e-06	0.000375553	5.62e-06	0.00268	5.62e-06	0.00336	3	5															5.62e-06	3	5.62e-06	0.000239746	6	5.62e-06	0.000367195	5	5.62e-06	0.00025646	4	5.62e-06	0.000365802	3.5	0.000409679
5.63e-06	0.000451465	5.63e-06	0.000376946	5.63e-06	0.00314	5.63e-06	0.00037416	3	5		5.63e-06	0.000447287	5.63e-06	0.000376946	5.63e-06	0.00215	5.63e-06	0.00433	3	5															5.63e-06	3	5.63e-06	0.000239049	6	5.63e-06	0.000372767	5	5.63e-06	0.000261336	4	5.63e-06	0.000238353	3.5	0.000412464
5.64e-06	0.000451465	5.64e-06	0.000377642	5.64e-06	0.00417	5.64e-06	0.000379035	3	5		5.64e-06	0.000447287	5.64e-06	0.000377642	5.64e-06	0.00168	5.64e-06	0.00395	3	5															5.64e-06	3	5.64e-06	0.000250889	6	5.64e-06	0.000377642	5	5.64e-06	0.000260639	4	5.64e-06	0.000207013	3.5	0.000412464
5.65e-06	0.000452858	5.65e-06	0.000379731	5.65e-06	0.00379	5.65e-06	0.000390875	3	5		5.65e-06	0.000450072	5.65e-06	0.000379731	5.65e-06	0.000959175	5.65e-06	0.00331	3	5															5.65e-06	3	5.65e-06	0.000254371	6	5.65e-06	0.000376249	5	5.65e-06	0.000264121	4	5.65e-06	0.000179851	3.5	0.000418732
5.66e-06	0.000452162	5.66e-06	0.000386696	5.66e-06	0.00312	5.66e-06	0.000391571	3	5		5.66e-06	0.000451465	5.66e-06	0.000386696	5.66e-06	0.00041525	5.66e-06	0.0027	3	5															5.66e-06	3	5.66e-06	0.000264121	6	5.66e-06	0.000386696	5	5.66e-06	0.000273175	4	5.66e-06	0.000176369	3.5	0.000408286
5.67e-06	0.000447983	5.67e-06	0.000387392	5.67e-06	0.00248	5.67e-06	0.000398535	3	5		5.67e-06	0.000450072	5.67e-06	0.000387392	5.67e-06	0.000265514	5.67e-06	0.00219	3	5															5.67e-06	3	5.67e-06	0.000271086	6	5.67e-06	0.000390875	5	5.67e-06	0.000275264	4	5.67e-06	0.000172887	3.5	0.000413857
5.68e-06	0.000452858	5.68e-06	0.000385303	5.68e-06	0.00192	5.68e-06	0.0004055	3	5		5.68e-06	0.000451465	5.68e-06	0.000385303	5.68e-06	0.000220942	5.68e-06	0.00174	3	5															5.68e-06	3	5.68e-06	0.000269693	6	5.68e-06	0.000401321	5	5.68e-06	0.000278747	4	5.68e-06	0.000178458	3.5	0.000412464
5.69e-06	0.000453555	5.69e-06	0.000392267	5.69e-06	0.00134	5.69e-06	0.000406196	3	5		5.69e-06	0.000451465	5.69e-06	0.000392267	5.69e-06	0.00018403	5.69e-06	0.00102	3	5															5.69e-06	3	5.69e-06	0.000287801	6	5.69e-06	0.000391571	5	5.69e-06	0.00028989	4	5.69e-06	0.00017428	3.5	0.000414554
5.7e-06	0.000452858	5.7e-06	0.000396446	5.7e-06	0.00061722	5.7e-06	0.000414554	3	5		5.7e-06	0.00044659	5.7e-06	0.000396446	5.7e-06	0.00018403	5.7e-06	0.000450769	3	5															5.7e-06	3	5.7e-06	0.000294765	6	5.7e-06	0.000406893	5	5.7e-06	0.000295461	4	5.7e-06	0.000175673	3.5	0.000408982
5.71e-06	0.000449376	5.71e-06	0.000399232	5.71e-06	0.00033307	5.71e-06	0.000418732	3	5		5.71e-06	0.000450072	5.71e-06	0.000399232	5.71e-06	0.000178458	5.71e-06	0.000286408	3	5															5.71e-06	3	5.71e-06	0.000298247	6	5.71e-06	0.000406196	5	5.71e-06	0.000295461	4	5.71e-06	0.000181244	3.5	0.000410375
5.72e-06	0.000456341	5.72e-06	0.000399928	5.72e-06	0.000240442	5.72e-06	0.000424304	3	5		5.72e-06	0.000451465	5.72e-06	0.000399928	5.72e-06	0.000184726	5.72e-06	0.000234871	3	5															5.72e-06	3	5.72e-06	0.000301033	6	5.72e-06	0.000414554	5	5.72e-06	0.000303122	4	5.72e-06	0.000186119	3.5	0.000414554
5.73e-06	0.000451465	5.73e-06	0.000407589	5.73e-06	0.00020562	5.73e-06	0.000431965	3	5		5.73e-06	0.000451465	5.73e-06	0.000407589	5.73e-06	0.000185423	5.73e-06	0.000199352	3	5															5.73e-06	3	5.73e-06	0.000306605	6	5.73e-06	0.000414554	5	5.73e-06	0.000301729	4	5.73e-06	0.00019587	3.5	0.000413161
5.74e-06	0.00044659	5.74e-06	0.000409679	5.74e-06	0.000188905	5.74e-06	0.000445197	3	5		5.74e-06	0.000451465	5.74e-06	0.000409679	5.74e-06	0.000193084	5.74e-06	0.000196566	3	5															5.74e-06	3	5.74e-06	0.00030939	6	5.74e-06	0.000418732	5	5.74e-06	0.000306605	4	5.74e-06	0.000204227	3.5	0.000411071
5.75e-06	0.000447983	5.75e-06	0.000413857	5.75e-06	0.000192387	5.75e-06	0.000449376	3	5		5.75e-06	0.000452858	5.75e-06	0.000413857	5.75e-06	0.00019587	5.75e-06	0.000197959	3	5															5.75e-06	3	5.75e-06	0.000316355	6	5.75e-06	0.000423608	5	5.75e-06	0.000310087	4	5.75e-06	0.000198655	3.5	0.000412464
5.76e-06	0.000452162	5.76e-06	0.000409679	5.76e-06	0.000186816	5.76e-06	0.000457733	3	5		5.76e-06	0.000453555	5.76e-06	0.000409679	5.76e-06	0.00019378	5.76e-06	0.000200745	3	5															5.76e-06	3	5.76e-06	0.000319141	6	5.76e-06	0.000428483	5	5.76e-06	0.00030939	4	5.76e-06	0.00020562	3.5	0.000413161
5.77e-06	0.000457733	5.77e-06	0.000411768	5.77e-06	0.000188209	5.77e-06	0.000516931	3	5		5.77e-06	0.000447287	5.77e-06	0.000411768	5.77e-06	0.000211191	5.77e-06	0.000202138	3	5															5.77e-06	3	5.77e-06	0.000326105	6	5.77e-06	0.000435447	5	5.77e-06	0.000317051	4	5.77e-06	0.000213281	3.5	0.000410375
5.78e-06	0.000457037	5.78e-06	0.000412464	5.78e-06	0.000188905	5.78e-06	0.00222	3	5		5.78e-06	0.00044659	5.78e-06	0.000412464	5.78e-06	0.000217459	5.78e-06	0.000209102	3	5															5.78e-06	3	5.78e-06	0.000340034	6	5.78e-06	0.000439626	5	5.78e-06	0.000321926	4	5.78e-06	0.000209799	3.5	0.000411071
5.79e-06	0.000459126	5.79e-06	0.000418036	5.79e-06	0.000202834	5.79e-06	0.0041	3	5		5.79e-06	0.000450769	5.79e-06	0.000418036	5.79e-06	0.000217459	5.79e-06	0.00021537	3	5															5.79e-06	3	5.79e-06	0.00034073	6	5.79e-06	0.000445894	5	5.79e-06	0.00033098	4	5.79e-06	0.000214674	3.5	0.000413857
5.8e-06	0.000457037	5.8e-06	0.000421518	5.8e-06	0.000204227	5.8e-06	0.00414	3	5		5.8e-06	0.000453555	5.8e-06	0.000421518	5.8e-06	0.000226513	5.8e-06	0.000216763	3	5															5.8e-06	3	5.8e-06	0.000350481	6	5.8e-06	0.000464001	5	5.8e-06	0.00033307	4	5.8e-06	0.00022512	3.5	0.000407589
5.81e-06	0.000459823	5.81e-06	0.00042709	5.81e-06	0.000204227	5.81e-06	0.00351	3	5		5.81e-06	0.000450769	5.81e-06	0.00042709	5.81e-06	0.000224424	5.81e-06	0.000229995	3	5															5.81e-06	3	5.81e-06	0.000353963	6	5.81e-06	0.000464698	5	5.81e-06	0.000338641	4	5.81e-06	0.000223031	3.5	0.000411768
5.82e-06	0.000459126	5.82e-06	0.000427786	5.82e-06	0.00021537	5.82e-06	0.00291	3	5		5.82e-06	0.000451465	5.82e-06	0.000427786	5.82e-06	0.000230692	5.82e-06	0.000238353	3	5															5.82e-06	3	5.82e-06	0.000359534	6	5.82e-06	0.000485591	5	5.82e-06	0.000338641	4	5.82e-06	0.000229299	3.5	0.000409679
5.83e-06	0.000461912	5.83e-06	0.000427786	5.83e-06	0.000220942	5.83e-06	0.00234	3	5		5.83e-06	0.000447287	5.83e-06	0.000427786	5.83e-06	0.000239049	5.83e-06	0.000246014	3	5															5.83e-06	3	5.83e-06	0.000363713	6	5.83e-06	0.00147	5	5.83e-06	0.000338641	4	5.83e-06	0.000243228	3.5	0.000415947
5.84e-06	0.000462609	5.84e-06	0.000431268	5.84e-06	0.000227906	5.84e-06	0.00188	3	5		5.84e-06	0.000445197	5.84e-06	0.000431268	5.84e-06	0.000243924	5.84e-06	0.000250889	3	5															5.84e-06	3	5.84e-06	0.000368588	6	5.84e-06	0.00375	5	5.84e-06	0.000341427	4	5.84e-06	0.000242532	3.5	0.000408286
5.85e-06	0.000455644	5.85e-06	0.000434054	5.85e-06	0.000229995	5.85e-06	0.00124	3	5		5.85e-06	0.00044868	5.85e-06	0.000434054	5.85e-06	0.000243924	5.85e-06	0.000253675	3	5															5.85e-06	3	5.85e-06	0.00037416	6	5.85e-06	0.00419	5	5.85e-06	0.000347695	4	5.85e-06	0.00024671	3.5	0.000410375
5.86e-06	0.000457733	5.86e-06	0.000434054	5.86e-06	0.000228603	5.86e-06	0.000545486	3	5		5.86e-06	0.00044659	5.86e-06	0.000434054	5.86e-06	0.00025855	5.86e-06	0.000259943	3	5															5.86e-06	3	5.86e-06	0.000379035	6	5.86e-06	0.00363	5	5.86e-06	0.000349088	4	5.86e-06	0.000253675	3.5	0.000411071
5.87e-06	0.000460519	5.87e-06	0.000438929	5.87e-06	0.000234174	5.87e-06	0.000306605	3	5		5.87e-06	0.000450072	5.87e-06	0.000438929	5.87e-06	0.00025855	5.87e-06	0.000269693	3	5															5.87e-06	3	5.87e-06	0.000388089	6	5.87e-06	0.00302	5	5.87e-06	0.000358142	4	5.87e-06	0.000252978	3.5	0.000408982
5.88e-06	0.000455644	5.88e-06	0.000443108	5.88e-06	0.000241139	5.88e-06	0.000236264	3	5		5.88e-06	0.000452162	5.88e-06	0.000443108	5.88e-06	0.000274568	5.88e-06	0.000279443	3	5															5.88e-06	3	5.88e-06	0.000399928	6	5.88e-06	0.00242	5	5.88e-06	0.000363713	4	5.88e-06	0.000257157	3.5	0.000408286
5.89e-06	0.00045843	5.89e-06	0.00044659	5.89e-06	0.000247407	5.89e-06	0.000197263	3	5		5.89e-06	0.000447983	5.89e-06	0.00044659	5.89e-06	0.000273872	5.89e-06	0.000276657	3	5															5.89e-06	3	5.89e-06	0.000407589	6	5.89e-06	0.00194	5	5.89e-06	0.000361624	4	5.89e-06	0.000264818	3.5	0.000414554
5.9e-06	0.000457037	5.9e-06	0.000453555	5.9e-06	0.0002488	5.9e-06	0.000188209	3	5		5.9e-06	0.00044868	5.9e-06	0.000453555	5.9e-06	0.000275961	5.9e-06	0.000285015	3	5															5.9e-06	3	5.9e-06	0.000411071	6	5.9e-06	0.00135	5	5.9e-06	0.000371374	4	5.9e-06	0.000262032	3.5	0.000415947
5.91e-06	0.000456341	5.91e-06	0.000452162	5.91e-06	0.000255068	5.91e-06	0.000189602	3	5		5.91e-06	0.000454251	5.91e-06	0.000452162	5.91e-06	0.000280836	5.91e-06	0.000300337	3	5															5.91e-06	3	5.91e-06	0.000415947	6	5.91e-06	0.000604684	5	5.91e-06	0.000375553	4	5.91e-06	0.000265514	3.5	0.000411071
5.92e-06	0.000457037	5.92e-06	0.000453555	5.92e-06	0.000264818	5.92e-06	0.000190298	3	5		5.92e-06	0.00044868	5.92e-06	0.000453555	5.92e-06	0.000287104	5.92e-06	0.000305212	3	5															5.92e-06	3	5.92e-06	0.000422911	6	5.92e-06	0.000315658	5	5.92e-06	0.000375553	4	5.92e-06	0.000281533	3.5	0.00041525
5.93e-06	0.000457037	5.93e-06	0.000463305	5.93e-06	0.000273872	5.93e-06	0.00019378	3	5		5.93e-06	0.000450769	5.93e-06	0.000463305	5.93e-06	0.000290586	5.93e-06	0.000310087	3	5															5.93e-06	3	5.93e-06	0.000429179	6	5.93e-06	0.000241835	5	5.93e-06	0.000376249	4	5.93e-06	0.00027805	3.5	0.000413161
5.94e-06	0.000454251	5.94e-06	0.000463305	5.94e-06	0.000275961	5.94e-06	0.000194477	3	5		5.94e-06	0.000447287	5.94e-06	0.000463305	5.94e-06	0.000293372	5.94e-06	0.000313569	3	5															5.94e-06	3	5.94e-06	0.000431965	6	5.94e-06	0.000209102	5	5.94e-06	0.000376946	4	5.94e-06	0.000284318	3.5	0.000412464
5.95e-06	0.000449376	5.95e-06	0.000799688	5.95e-06	0.000278747	5.95e-06	0.000199352	3	5		5.95e-06	0.00044868	5.95e-06	0.000799688	5.95e-06	0.000301729	5.95e-06	0.000324712	3	5															5.95e-06	3	5.95e-06	0.000445197	6	5.95e-06	0.000186816	5	5.95e-06	0.000382517	4	5.95e-06	0.000287104	3.5	0.000409679
5.96e-06	0.000451465	5.96e-06	0.00304	5.96e-06	0.000282229	5.96e-06	0.000198655	3	5		5.96e-06	0.000452162	5.96e-06	0.00304	5.96e-06	0.000310087	5.96e-06	0.000329587	3	5															5.96e-06	3	5.96e-06	0.00045843	6	5.96e-06	0.000185423	5	5.96e-06	0.000388089	4	5.96e-06	0.000287801	3.5	0.000413857
5.97e-06	0.000450072	5.97e-06	0.00408	5.97e-06	0.000288497	5.97e-06	0.000211888	3	5		5.97e-06	0.000447983	5.97e-06	0.00408	5.97e-06	0.000312873	5.97e-06	0.000336552	3	5															5.97e-06	3	5.97e-06	0.000480716	6	5.97e-06	0.000188905	5	5.97e-06	0.000392267	4	5.97e-06	0.000291283	3.5	0.000411071
5.98e-06	0.000449376	5.98e-06	0.0037	5.98e-06	0.000289193	5.98e-06	0.000225817	3	5		5.98e-06	0.000449376	5.98e-06	0.0037	5.98e-06	0.000324016	5.98e-06	0.000336552	3	5															5.98e-06	3	5.98e-06	0.00176	6	5.98e-06	0.000187512	5	5.98e-06	0.000395053	4	5.98e-06	0.000300337	3.5	0.000412464
5.99e-06	0.000449376	5.99e-06	0.00302	5.99e-06	0.000294765	5.99e-06	0.00022721	3	5		5.99e-06	0.000450769	5.99e-06	0.00302	5.99e-06	0.000326105	5.99e-06	0.000347695	3	5															5.99e-06	3	5.99e-06	0.00394	6	5.99e-06	0.000188209	5	5.99e-06	0.000398535	4	5.99e-06	0.00029964	3.5	0.000410375
6e-06	0.00044868	6e-06	0.00236	6e-06	0.00029964	6e-06	0.000234174	3	5		6e-06	0.000455644	6e-06	0.00236	6e-06	0.000328891	6e-06	0.000356749	3	5															6e-06	3	6e-06	0.00421	6	6e-06	0.000202138	5	6e-06	0.0004055	4	6e-06	0.000302426	3.5	0.000413161
6.01e-06	0.000450769	6.01e-06	0.00176	6.01e-06	0.00031148	6.01e-06	0.000242532	3	5		6.01e-06	0.000452858	6.01e-06	0.00176	6.01e-06	0.000335159	6.01e-06	0.000365802	3	5															6.01e-06	3	6.01e-06	0.00359	6	6.01e-06	0.000195173	5	6.01e-06	0.000406893	4	6.01e-06	0.000310087	3.5	0.000415947
6.02e-06	0.000451465	6.02e-06	0.0011	6.02e-06	0.00031148	6.02e-06	0.000239049	3	5		6.02e-06	0.000451465	6.02e-06	0.0011	6.02e-06	0.000334462	6.02e-06	0.000373463	3	5															6.02e-06	3	6.02e-06	0.00295	6	6.02e-06	0.000206316	5	6.02e-06	0.000411768	4	6.02e-06	0.000307301	3.5	0.000411768
6.03e-06	0.000450769	6.03e-06	0.000493949	6.03e-06	0.000314265	6.03e-06	0.000243228	3	5		6.03e-06	0.000457037	6.03e-06	0.000493949	6.03e-06	0.000336552	6.03e-06	0.000380428	3	5															6.03e-06	3	6.03e-06	0.00236	6	6.03e-06	0.000218852	5	6.03e-06	0.00041525	4	6.03e-06	0.000320533	3.5	0.000408982
6.04e-06	0.000449376	6.04e-06	0.00029964	6.04e-06	0.000321926	6.04e-06	0.000255764	3	5		6.04e-06	0.000450769	6.04e-06	0.00029964	6.04e-06	0.000349088	6.04e-06	0.000388785	3	5															6.04e-06	3	6.04e-06	0.00193	6	6.04e-06	0.000226513	5	6.04e-06	0.000413161	4	6.04e-06	0.00032123	3.5	0.000411071
6.05e-06	0.000445894	6.05e-06	0.000226513	6.05e-06	0.000327498	6.05e-06	0.000254371	3	5		6.05e-06	0.000447983	6.05e-06	0.000226513	6.05e-06	0.00035257	6.05e-06	0.000390178	3	5															6.05e-06	3	6.05e-06	0.00145	6	6.05e-06	0.000222335	5	6.05e-06	0.000418036	4	6.05e-06	0.000324712	3.5	0.000412464
6.06e-06	0.000450072	6.06e-06	0.000204227	6.06e-06	0.000324016	6.06e-06	0.000255764	3	5		6.06e-06	0.00044659	6.06e-06	0.000204227	6.06e-06	0.000353266	6.06e-06	0.000396446	3	5															6.06e-06	3	6.06e-06	0.000718901	6	6.06e-06	0.000229299	5	6.06e-06	0.000427786	4	6.06e-06	0.000321926	3.5	0.000408982
6.07e-06	0.000453555	6.07e-06	0.00019587	6.07e-06	0.000327498	6.07e-06	0.000275264	3	5		6.07e-06	0.000451465	6.07e-06	0.00019587	6.07e-06	0.000358142	6.07e-06	0.000399232	3	5															6.07e-06	3	6.07e-06	0.000353963	6	6.07e-06	0.000236264	5	6.07e-06	0.000431268	4	6.07e-06	0.000326802	3.5	0.000410375
6.08e-06	0.000450072	6.08e-06	0.00019587	6.08e-06	0.000335159	6.08e-06	0.000280836	3	5		6.08e-06	0.000447983	6.08e-06	0.00019587	6.08e-06	0.000363017	6.08e-06	0.000412464	3	5															6.08e-06	3	6.08e-06	0.000265514	6	6.08e-06	0.000240442	5	6.08e-06	0.000442412	4	6.08e-06	0.000329587	3.5	0.000410375
6.09e-06	0.000449376	6.09e-06	0.000190298	6.09e-06	0.000341427	6.09e-06	0.000290586	3	5		6.09e-06	0.000449376	6.09e-06	0.000190298	6.09e-06	0.000371374	6.09e-06	0.000420822	3	5															6.09e-06	3	6.09e-06	0.000225817	6	6.09e-06	0.0002488	5	6.09e-06	0.000998176	4	6.09e-06	0.000334462	3.5	0.000413161
6.1e-06	0.000453555	6.1e-06	0.000198655	6.1e-06	0.000346302	6.1e-06	0.000291979	3	5		6.1e-06	0.000447287	6.1e-06	0.000198655	6.1e-06	0.000375553	6.1e-06	0.000429179	3	5															6.1e-06	3	6.1e-06	0.000190995	6	6.1e-06	0.00024671	5	6.1e-06	0.00326	4	6.1e-06	0.000336552	3.5	0.000409679
6.11e-06	0.000457037	6.11e-06	0.00019587	6.11e-06	0.000347695	6.11e-06	0.000295461	3	5		6.11e-06	0.000450769	6.11e-06	0.00019587	6.11e-06	0.000374856	6.11e-06	0.000443108	3	5															6.11e-06	3	6.11e-06	0.000197959	6	6.11e-06	0.000249496	5	6.11e-06	0.00401	4	6.11e-06	0.000341427	3.5	0.000413161
6.12e-06	0.000456341	6.12e-06	0.000196566	6.12e-06	0.000354659	6.12e-06	0.00029964	3	5		6.12e-06	0.000449376	6.12e-06	0.000196566	6.12e-06	0.000376249	6.12e-06	0.000452162	3	5															6.12e-06	3	6.12e-06	0.000197263	6	6.12e-06	0.000266211	5	6.12e-06	0.00356	4	6.12e-06	0.000344213	3.5	0.00041734
6.13e-06	0.000452162	6.13e-06	0.000202138	6.13e-06	0.000360231	6.13e-06	0.000306605	3	5		6.13e-06	0.00044868	6.13e-06	0.000202138	6.13e-06	0.000382517	6.13e-06	0.000456341	3	5															6.13e-06	3	6.13e-06	0.000199352	6	6.13e-06	0.000271086	5	6.13e-06	0.00292	4	6.13e-06	0.000348391	3.5	0.000413161
6.14e-06	0.000454948	6.14e-06	0.000199352	6.14e-06	0.000363713	6.14e-06	0.000307997	3	5		6.14e-06	0.000450769	6.14e-06	0.000199352	6.14e-06	0.000391571	6.14e-06	0.000759991	3	5															6.14e-06	3	6.14e-06	0.000200048	6	6.14e-06	0.000275961	5	6.14e-06	0.00231	4	6.14e-06	0.00035257	3.5	0.000412464
6.15e-06	0.000454948	6.15e-06	0.00021537	6.15e-06	0.000359534	6.15e-06	0.000312176	3	5		6.15e-06	0.000450769	6.15e-06	0.00021537	6.15e-06	0.00039575	6.15e-06	0.00307	3	5															6.15e-06	3	6.15e-06	0.000214674	6	6.15e-06	0.000279443	5	6.15e-06	0.00179	4	6.15e-06	0.000347695	3.5	0.000413161
6.16e-06	0.000457037	6.16e-06	0.000225817	6.16e-06	0.000365802	6.16e-06	0.000324712	3	5		6.16e-06	0.000451465	6.16e-06	0.000225817	6.16e-06	0.000395053	6.16e-06	0.0043	3	5															6.16e-06	3	6.16e-06	0.000209799	6	6.16e-06	0.000278747	5	6.16e-06	0.00125	4	6.16e-06	0.00035257	3.5	0.000413161
6.17e-06	0.000457037	6.17e-06	0.000223031	6.17e-06	0.000375553	6.17e-06	0.000330284	3	5		6.17e-06	0.000452858	6.17e-06	0.000223031	6.17e-06	0.000404107	6.17e-06	0.00401	3	5															6.17e-06	3	6.17e-06	0.000220942	6	6.17e-06	0.000285015	5	6.17e-06	0.000576826	4	6.17e-06	0.00036232	3.5	0.000409679
6.18e-06	0.000457733	6.18e-06	0.000230692	6.18e-06	0.000381124	6.18e-06	0.000334462	3	5		6.18e-06	0.000449376	6.18e-06	0.000230692	6.18e-06	0.000409679	6.18e-06	0.00338	3	5															6.18e-06	3	6.18e-06	0.000233478	6	6.18e-06	0.000294069	5	6.18e-06	0.000307301	4	6.18e-06	0.000363017	3.5	0.000408982
6.19e-06	0.000462609	6.19e-06	0.000234871	6.19e-06	0.000384607	6.19e-06	0.00034282	3	5		6.19e-06	0.000457037	6.19e-06	0.000234871	6.19e-06	0.000410375	6.19e-06	0.00277	3	5															6.19e-06	3	6.19e-06	0.000234174	6	6.19e-06	0.000291979	5	6.19e-06	0.000222335	4	6.19e-06	0.000365802	3.5	0.000414554
6.2e-06	0.000454948	6.2e-06	0.000239049	6.2e-06	0.00038391	6.2e-06	0.000350481	3	5		6.2e-06	0.000454948	6.2e-06	0.000239049	6.2e-06	0.000413857	6.2e-06	0.00221	3	5															6.2e-06	3	6.2e-06	0.000241139	6	6.2e-06	0.000296158	5	6.2e-06	0.000196566	4	6.2e-06	0.000369285	3.5	0.000413161
6.21e-06	0.000457037	6.21e-06	0.00023696	6.21e-06	0.000392964	6.21e-06	0.000357445	3	5		6.21e-06	0.000449376	6.21e-06	0.00023696	6.21e-06	0.000423608	6.21e-06	0.00172	3	5															6.21e-06	3	6.21e-06	0.000249496	6	6.21e-06	0.000307997	5	6.21e-06	0.000181244	4	6.21e-06	0.000375553	3.5	0.000414554
6.22e-06	0.00045843	6.22e-06	0.000246014	6.22e-06	0.000392964	6.22e-06	0.000356749	3	5		6.22e-06	0.000452162	6.22e-06	0.000246014	6.22e-06	0.000427786	6.22e-06	0.00102	3	5															6.22e-06	3	6.22e-06	0.000253675	6	6.22e-06	0.000312873	5	6.22e-06	0.000179155	4	6.22e-06	0.000375553	3.5	0.000409679
6.23e-06	0.000459823	6.23e-06	0.000243924	6.23e-06	0.000400625	6.23e-06	0.000358838	3	5		6.23e-06	0.000456341	6.23e-06	0.000243924	6.23e-06	0.000425697	6.23e-06	0.000459823	3	5															6.23e-06	3	6.23e-06	0.000255068	6	6.23e-06	0.000315658	5	6.23e-06	0.000176369	4	6.23e-06	0.000376249	3.5	0.00041525
6.24e-06	0.000457037	6.24e-06	0.00025646	6.24e-06	0.000401321	6.24e-06	0.000368588	3	5		6.24e-06	0.000450769	6.24e-06	0.00025646	6.24e-06	0.000430572	6.24e-06	0.000291979	3	5															6.24e-06	3	6.24e-06	0.000265514	6	6.24e-06	0.000323319	5	6.24e-06	0.000176369	4	6.24e-06	0.000376946	3.5	0.00041525
6.25e-06	0.000454948	6.25e-06	0.000260639	6.25e-06	0.000403411	6.25e-06	0.00037416	3	5		6.25e-06	0.000447287	6.25e-06	0.000260639	6.25e-06	0.000433358	6.25e-06	0.000236264	3	5															6.25e-06	3	6.25e-06	0.000262728	6	6.25e-06	0.000329587	5	6.25e-06	0.000181941	4	6.25e-06	0.000378339	3.5	0.000415947
6.26e-06	0.000457733	6.26e-06	0.000268996	6.26e-06	0.000406893	6.26e-06	0.000381124	3	5		6.26e-06	0.000456341	6.26e-06	0.000268996	6.26e-06	0.000441715	6.26e-06	0.000202138	3	5															6.26e-06	3	6.26e-06	0.000274568	6	6.26e-06	0.00033307	5	6.26e-06	0.000187512	4	6.26e-06	0.000385999	3.5	0.000414554
6.27e-06	0.000459823	6.27e-06	0.000267604	6.27e-06	0.000409679	6.27e-06	0.000384607	3	5		6.27e-06	0.000449376	6.27e-06	0.000267604	6.27e-06	0.000441715	6.27e-06	0.000200048	3	5															6.27e-06	3	6.27e-06	0.000285015	6	6.27e-06	0.000337945	5	6.27e-06	0.000190995	4	6.27e-06	0.000384607	3.5	0.000412464
6.28e-06	0.000454948	6.28e-06	0.000271086	6.28e-06	0.000414554	6.28e-06	0.000392964	3	5		6.28e-06	0.000450072	6.28e-06	0.000271086	6.28e-06	0.000447983	6.28e-06	0.000201441	3	5															6.28e-06	3	6.28e-06	0.000294069	6	6.28e-06	0.000336552	5	6.28e-06	0.000193084	4	6.28e-06	0.000388089	3.5	0.000411768
6.29e-06	0.000457733	6.29e-06	0.000279443	6.29e-06	0.000421518	6.29e-06	0.000397839	3	5		6.29e-06	0.000450769	6.29e-06	0.000279443	6.29e-06	0.000457733	6.29e-06	0.00020562	3	5															6.29e-06	3	6.29e-06	0.000297551	6	6.29e-06	0.00034073	5	6.29e-06	0.000207709	4	6.29e-06	0.000391571	3.5	0.00041734
6.3e-06	0.000455644	6.3e-06	0.000284318	6.3e-06	0.000422911	6.3e-06	0.000404803	3	5		6.3e-06	0.000452858	6.3e-06	0.000284318	6.3e-06	0.000456341	6.3e-06	0.000204923	3	5															6.3e-06	3	6.3e-06	0.000303819	6	6.3e-06	0.000351177	5	6.3e-06	0.000213977	4	6.3e-06	0.000392964	3.5	0.000413161
6.31e-06	0.000454948	6.31e-06	0.000281533	6.31e-06	0.000427786	6.31e-06	0.000406196	3	5		6.31e-06	0.000454251	6.31e-06	0.000281533	6.31e-06	0.000463305	6.31e-06	0.000209102	3	5															6.31e-06	3	6.31e-06	0.000307997	6	6.31e-06	0.000359534	5	6.31e-06	0.000216763	4	6.31e-06	0.000396446	3.5	0.00041525
6.32e-06	0.000457733	6.32e-06	0.000283622	6.32e-06	0.000435447	6.32e-06	0.000410375	3	5		6.32e-06	0.000453555	6.32e-06	0.000283622	6.32e-06	0.000470269	6.32e-06	0.000210495	3	5															6.32e-06	3	6.32e-06	0.00031148	6	6.32e-06	0.000359534	5	6.32e-06	0.000220245	4	6.32e-06	0.000401321	3.5	0.000411768
6.33e-06	0.000454948	6.33e-06	0.000292676	6.33e-06	0.000438929	6.33e-06	0.00041525	3	5		6.33e-06	0.000455644	6.33e-06	0.000292676	6.33e-06	0.000472359	6.33e-06	0.000219549	3	5															6.33e-06	3	6.33e-06	0.000319141	6	6.33e-06	0.000365106	5	6.33e-06	0.000218852	4	6.33e-06	0.000398535	3.5	0.000413161
6.34e-06	0.000453555	6.34e-06	0.000300337	6.34e-06	0.000438929	6.34e-06	0.000422215	3	5		6.34e-06	0.000452162	6.34e-06	0.000300337	6.34e-06	0.000483502	6.34e-06	0.000235567	3	5															6.34e-06	3	6.34e-06	0.000326802	6	6.34e-06	0.000370678	5	6.34e-06	0.000220245	4	6.34e-06	0.000402018	3.5	0.000415947
6.35e-06	0.000452858	6.35e-06	0.000304515	6.35e-06	0.00044659	6.35e-06	0.000429179	3	5		6.35e-06	0.000456341	6.35e-06	0.000304515	6.35e-06	0.000503002	6.35e-06	0.000238353	3	5															6.35e-06	3	6.35e-06	0.000328194	6	6.35e-06	0.000372767	5	6.35e-06	0.000229995	4	6.35e-06	0.000408286	3.5	0.000409679
6.36e-06	0.000449376	6.36e-06	0.000310087	6.36e-06	0.000450072	6.36e-06	0.000440322	3	5		6.36e-06	0.000450769	6.36e-06	0.000310087	6.36e-06	0.00158	6.36e-06	0.000243924	3	5															6.36e-06	3	6.36e-06	0.000337945	6	6.36e-06	0.000377642	5	6.36e-06	0.000232085	4	6.36e-06	0.000409679	3.5	0.000413161
6.37e-06	0.000454948	6.37e-06	0.000314962	6.37e-06	0.000459126	6.37e-06	0.000445894	3	5		6.37e-06	0.000450769	6.37e-06	0.000314962	6.37e-06	0.00387	6.37e-06	0.000254371	3	5															6.37e-06	3	6.37e-06	0.000344213	6	6.37e-06	0.000384607	5	6.37e-06	0.000235567	4	6.37e-06	0.000410375	3.5	0.000413857
6.38e-06	0.000450072	6.38e-06	0.000316355	6.38e-06	0.000460519	6.38e-06	0.000454948	3	5		6.38e-06	0.000452858	6.38e-06	0.000316355	6.38e-06	0.00427	6.38e-06	0.000262032	3	5															6.38e-06	3	6.38e-06	0.000350481	6	6.38e-06	0.000386696	5	6.38e-06	0.000241835	4	6.38e-06	0.000409679	3.5	0.000414554
6.39e-06	0.000455644	6.39e-06	0.000315658	6.39e-06	0.000844261	6.39e-06	0.00048002	3	5		6.39e-06	0.000450072	6.39e-06	0.000315658	6.39e-06	0.0037	6.39e-06	0.000264121	3	5															6.39e-06	3	6.39e-06	0.000358142	6	6.39e-06	0.000392964	5	6.39e-06	0.000255068	4	6.39e-06	0.000413857	3.5	0.000413857
6.4e-06	0.000452858	6.4e-06	0.000319837	6.4e-06	0.00315	6.4e-06	0.00139	3	5		6.4e-06	0.000451465	6.4e-06	0.000319837	6.4e-06	0.00307	6.4e-06	0.0002683	3	5															6.4e-06	3	6.4e-06	0.000363713	6	6.4e-06	0.000396446	5	6.4e-06	0.00025855	4	6.4e-06	0.000420125	3.5	0.000413857
6.41e-06	0.000447983	6.41e-06	0.000321926	6.41e-06	0.00417	6.41e-06	0.00374	3	5		6.41e-06	0.000456341	6.41e-06	0.000321926	6.41e-06	0.00246	6.41e-06	0.00028014	3	5															6.41e-06	3	6.41e-06	0.000365802	6	6.41e-06	0.000400625	5	6.41e-06	0.000259246	4	6.41e-06	0.000420125	3.5	0.000412464
6.42e-06	0.000449376	6.42e-06	0.000327498	6.42e-06	0.00378	6.42e-06	0.00425	3	5		6.42e-06	0.000454948	6.42e-06	0.000327498	6.42e-06	0.00198	6.42e-06	0.000281533	3	5															6.42e-06	3	6.42e-06	0.000372071	6	6.42e-06	0.0004055	5	6.42e-06	0.000267604	4	6.42e-06	0.000422215	3.5	0.000409679
6.43e-06	0.000451465	6.43e-06	0.00033307	6.43e-06	0.00312	6.43e-06	0.00372	3	5		6.43e-06	0.000453555	6.43e-06	0.00033307	6.43e-06	0.00144	6.43e-06	0.000284318	3	5															6.43e-06	3	6.43e-06	0.000381124	6	6.43e-06	0.000412464	5	6.43e-06	0.000266907	4	6.43e-06	0.00042709	3.5	0.000414554
6.44e-06	0.000454948	6.44e-06	0.00034073	6.44e-06	0.00248	6.44e-06	0.0031	3	5		6.44e-06	0.000452162	6.44e-06	0.00034073	6.44e-06	0.000684078	6.44e-06	0.000297551	3	5															6.44e-06	3	6.44e-06	0.000386696	6	6.44e-06	0.000415947	5	6.44e-06	0.000266211	4	6.44e-06	0.000429179	3.5	0.000413161
6.45e-06	0.000455644	6.45e-06	0.000340034	6.45e-06	0.0019	6.45e-06	0.00251	3	5		6.45e-06	0.000454948	6.45e-06	0.000340034	6.45e-06	0.000337248	6.45e-06	0.00030939	3	5															6.45e-06	3	6.45e-06	0.000394357	6	6.45e-06	0.000421518	5	6.45e-06	0.0002683	4	6.45e-06	0.000434751	3.5	0.000413161
6.46e-06	0.00044868	6.46e-06	0.000346998	6.46e-06	0.00127	6.46e-06	0.00203	3	5		6.46e-06	0.000452858	6.46e-06	0.000346998	6.46e-06	0.000246014	6.46e-06	0.000314265	3	5															6.46e-06	3	6.46e-06	0.000401321	6	6.46e-06	0.000425697	5	6.46e-06	0.000272479	4	6.46e-06	0.000447983	3.5	0.000408982
6.47e-06	0.000451465	6.47e-06	0.000348391	6.47e-06	0.000573343	6.47e-06	0.0015	3	5		6.47e-06	0.000450769	6.47e-06	0.000348391	6.47e-06	0.000204227	6.47e-06	0.000322623	3	5															6.47e-06	3	6.47e-06	0.000408982	6	6.47e-06	0.000426393	5	6.47e-06	0.000285015	4	6.47e-06	0.00139	3.5	0.000409679
6.48e-06	0.000452858	6.48e-06	0.000351177	6.48e-06	0.000322623	6.48e-06	0.000730044	3	5		6.48e-06	0.000453555	6.48e-06	0.000351177	6.48e-06	0.000181244	6.48e-06	0.000326802	3	5															6.48e-06	3	6.48e-06	0.000415947	6	6.48e-06	0.000430572	5	6.48e-06	0.000293372	4	6.48e-06	0.00354	3.5	0.000412464
6.49e-06	0.000452162	6.49e-06	0.000353963	6.49e-06	0.000238353	6.49e-06	0.000353963	3	5		6.49e-06	0.000453555	6.49e-06	0.000353963	6.49e-06	0.000186119	6.49e-06	0.000331677	3	5															6.49e-06	3	6.49e-06	0.000423608	6	6.49e-06	0.000435447	5	6.49e-06	0.000297551	4	6.49e-06	0.00395	3.5	0.00041525
6.5e-06	0.000451465	6.5e-06	0.000355356	6.5e-06	0.000207709	6.5e-06	0.000255764	3	5		6.5e-06	0.000453555	6.5e-06	0.000355356	6.5e-06	0.00018403	6.5e-06	0.000338641	3	5															6.5e-06	3	6.5e-06	0.000430572	6	6.5e-06	0.00044659	5	6.5e-06	0.000300337	4	6.5e-06	0.00339	3.5	0.00041734
6.51e-06	0.000453555	6.51e-06	0.000359534	6.51e-06	0.000196566	6.51e-06	0.000209799	3	5		6.51e-06	0.000456341	6.51e-06	0.000359534	6.51e-06	0.000186119	6.51e-06	0.000342123	3	5															6.51e-06	3	6.51e-06	0.000433358	6	6.51e-06	0.000450769	5	6.51e-06	0.000303122	4	6.51e-06	0.00277	3.5	0.000412464
6.52e-06	0.000454948	6.52e-06	0.000363713	6.52e-06	0.000192387	6.52e-06	0.000184726	3	5		6.52e-06	0.000452162	6.52e-06	0.000363713	6.52e-06	0.000185423	6.52e-06	0.000357445	3	5															6.52e-06	3	6.52e-06	0.000441019	6	6.52e-06	0.000461216	5	6.52e-06	0.000303122	4	6.52e-06	0.00217	3.5	0.000411768
6.53e-06	0.000451465	6.53e-06	0.000365106	6.53e-06	0.000196566	6.53e-06	0.000185423	3	5		6.53e-06	0.000452858	6.53e-06	0.000365106	6.53e-06	0.00019587	6.53e-06	0.000361624	3	5															6.53e-06	3	6.53e-06	0.000456341	6	6.53e-06	0.00047793	5	6.53e-06	0.000308694	4	6.53e-06	0.0017	3.5	0.000409679
6.54e-06	0.000455644	6.54e-06	0.000371374	6.54e-06	0.000195173	6.54e-06	0.000187512	3	5		6.54e-06	0.000450769	6.54e-06	0.000371374	6.54e-06	0.000193084	6.54e-06	0.000369981	3	5															6.54e-06	3	6.54e-06	0.00051136	6	6.54e-06	0.00133	5	6.54e-06	0.000307997	4	6.54e-06	0.00113	3.5	0.000413857
6.55e-06	0.000459823	6.55e-06	0.000372767	6.55e-06	0.000194477	6.55e-06	0.000192387	3	5		6.55e-06	0.000452858	6.55e-06	0.000372767	6.55e-06	0.000202834	6.55e-06	0.000372071	3	5															6.55e-06	3	6.55e-06	0.00221	6	6.55e-06	0.00367	5	6.55e-06	0.000320533	4	6.55e-06	0.000498127	3.5	0.000407589
6.56e-06	0.000460519	6.56e-06	0.000377642	6.56e-06	0.000200048	6.56e-06	0.000190298	3	5		6.56e-06	0.000456341	6.56e-06	0.000377642	6.56e-06	0.000217459	6.56e-06	0.000384607	3	5															6.56e-06	3	6.56e-06	0.00409	6	6.56e-06	0.00421	5	6.56e-06	0.000325409	4	6.56e-06	0.000280836	3.5	0.000411768
6.57e-06	0.000454251	6.57e-06	0.000379035	6.57e-06	0.000202138	6.57e-06	0.000207709	3	5		6.57e-06	0.000452858	6.57e-06	0.000379035	6.57e-06	0.000217459	6.57e-06	0.000388785	3	5															6.57e-06	3	6.57e-06	0.00413	6	6.57e-06	0.00368	5	6.57e-06	0.000323319	4	6.57e-06	0.00021537	3.5	0.000415947
6.58e-06	0.000456341	6.58e-06	0.000383214	6.58e-06	0.000204923	6.58e-06	0.000199352	3	5		6.58e-06	0.000452858	6.58e-06	0.000383214	6.58e-06	0.000218156	6.58e-06	0.000396446	3	5															6.58e-06	3	6.58e-06	0.00347	6	6.58e-06	0.00305	5	6.58e-06	0.000330284	4	6.58e-06	0.000182637	3.5	0.000413857
6.59e-06	0.00045843	6.59e-06	0.000385303	6.59e-06	0.000218156	6.59e-06	0.000206316	3	5		6.59e-06	0.000456341	6.59e-06	0.000385303	6.59e-06	0.000227906	6.59e-06	0.000399928	3	5															6.59e-06	3	6.59e-06	0.00285	6	6.59e-06	0.00245	5	6.59e-06	0.000334462	4	6.59e-06	0.000172887	3.5	0.000418036
6.6e-06	0.000457037	6.6e-06	0.000390178	6.6e-06	0.000228603	6.6e-06	0.000223727	3	5		6.6e-06	0.000456341	6.6e-06	0.000390178	6.6e-06	0.000230692	6.6e-06	0.000408982	3	5															6.6e-06	3	6.6e-06	0.00227	6	6.6e-06	0.00197	5	6.6e-06	0.000338641	4	6.6e-06	0.000176369	3.5	0.000411071
6.61e-06	0.000457733	6.61e-06	0.000386696	6.61e-06	0.000228603	6.61e-06	0.000225817	3	5		6.61e-06	0.000453555	6.61e-06	0.000386696	6.61e-06	0.000233478	6.61e-06	0.000418732	3	5															6.61e-06	3	6.61e-06	0.00185	6	6.61e-06	0.00139	5	6.61e-06	0.00034073	4	6.61e-06	0.00017428	3.5	0.000414554
6.62e-06	0.000457733	6.62e-06	0.00039366	6.62e-06	0.000233478	6.62e-06	0.000233478	3	5		6.62e-06	0.000450769	6.62e-06	0.00039366	6.62e-06	0.000243228	6.62e-06	0.000427786	3	5															6.62e-06	3	6.62e-06	0.00132	6	6.62e-06	0.000633238	5	6.62e-06	0.000344213	4	6.62e-06	0.000178458	3.5	0.000408982
6.63e-06	0.00045843	6.63e-06	0.000402018	6.63e-06	0.000230692	6.63e-06	0.000239746	3	5		6.63e-06	0.000452162	6.63e-06	0.000402018	6.63e-06	0.000244621	6.63e-06	0.000434054	3	5															6.63e-06	3	6.63e-06	0.000608166	6	6.63e-06	0.000325409	5	6.63e-06	0.000346998	4	6.63e-06	0.000181244	3.5	0.00041525
6.64e-06	0.000462609	6.64e-06	0.000404803	6.64e-06	0.00023696	6.64e-06	0.000239049	3	5		6.64e-06	0.000454251	6.64e-06	0.000404803	6.64e-06	0.000251585	6.64e-06	0.000447287	3	5															6.64e-06	3	6.64e-06	0.000324016	6	6.64e-06	0.000241835	5	6.64e-06	0.000351177	4	6.64e-06	0.000183334	3.5	0.000412464
6.65e-06	0.00045843	6.65e-06	0.000402714	6.65e-06	0.000240442	6.65e-06	0.000241835	3	5		6.65e-06	0.000457037	6.65e-06	0.000402714	6.65e-06	0.000262032	6.65e-06	0.000467484	3	5															6.65e-06	3	6.65e-06	0.000252282	6	6.65e-06	0.000203531	5	6.65e-06	0.000360231	4	6.65e-06	0.000178458	3.5	0.000411071
6.66e-06	0.000464001	6.66e-06	0.000408286	6.66e-06	0.000249496	6.66e-06	0.000252282	3	5		6.66e-06	0.000452858	6.66e-06	0.000408286	6.66e-06	0.000267604	6.66e-06	0.00151	3	5															6.66e-06	3	6.66e-06	0.000214674	6	6.66e-06	0.000186816	5	6.66e-06	0.000363017	4	6.66e-06	0.000187512	3.5	0.000410375
6.67e-06	0.000461216	6.67e-06	0.000408286	6.67e-06	0.000250192	6.67e-06	0.00025646	3	5		6.67e-06	0.000452858	6.67e-06	0.000408286	6.67e-06	0.000271086	6.67e-06	0.00383	3	5															6.67e-06	3	6.67e-06	0.000200048	6	6.67e-06	0.000183334	5	6.67e-06	0.000360231	4	6.67e-06	0.000202138	3.5	0.000416643
6.68e-06	0.000466787	6.68e-06	0.000408982	6.68e-06	0.000254371	6.68e-06	0.000260639	3	5		6.68e-06	0.000450072	6.68e-06	0.000408982	6.68e-06	0.000278747	6.68e-06	0.00428	3	5															6.68e-06	3	6.68e-06	0.00019587	6	6.68e-06	0.000186816	5	6.68e-06	0.000363713	4	6.68e-06	0.000202138	3.5	0.000413161
6.69e-06	0.000463305	6.69e-06	0.000416643	6.69e-06	0.0002683	6.69e-06	0.000269693	3	5		6.69e-06	0.000455644	6.69e-06	0.000416643	6.69e-06	0.000281533	6.69e-06	0.00373	3	5															6.69e-06	3	6.69e-06	0.000198655	6	6.69e-06	0.000191691	5	6.69e-06	0.000369981	4	6.69e-06	0.000208406	3.5	0.000416643
6.7e-06	0.00045843	6.7e-06	0.000411768	6.7e-06	0.000273872	6.7e-06	0.000276657	3	5		6.7e-06	0.00044868	6.7e-06	0.000411768	6.7e-06	0.000288497	6.7e-06	0.00311	3	5															6.7e-06	3	6.7e-06	0.000195173	6	6.7e-06	0.00019378	5	6.7e-06	0.000379731	4	6.7e-06	0.000210495	3.5	0.000414554
6.71e-06	0.000461912	6.71e-06	0.000415947	6.71e-06	0.000275961	6.71e-06	0.000282229	3	5		6.71e-06	0.000450072	6.71e-06	0.000415947	6.71e-06	0.000288497	6.71e-06	0.00252	3	5															6.71e-06	3	6.71e-06	0.000207709	6	6.71e-06	0.000198655	5	6.71e-06	0.000376946	4	6.71e-06	0.00020562	3.5	0.000415947
6.72e-06	0.000464698	6.72e-06	0.000422215	6.72e-06	0.000285015	6.72e-06	0.000287104	3	5		6.72e-06	0.000453555	6.72e-06	0.000422215	6.72e-06	0.000294069	6.72e-06	0.00202	3	5															6.72e-06	3	6.72e-06	0.000209102	6	6.72e-06	0.000196566	5	6.72e-06	0.000377642	4	6.72e-06	0.00021537	3.5	0.000413857
6.73e-06	0.000463305	6.73e-06	0.00042709	6.73e-06	0.000282925	6.73e-06	0.000300337	3	5		6.73e-06	0.000449376	6.73e-06	0.00042709	6.73e-06	0.000298247	6.73e-06	0.00152	3	5															6.73e-06	3	6.73e-06	0.000209102	6	6.73e-06	0.00020562	5	6.73e-06	0.000381821	4	6.73e-06	0.000218852	3.5	0.000411768
6.74e-06	0.000461912	6.74e-06	0.000431268	6.74e-06	0.000285711	6.74e-06	0.000296854	3	5		6.74e-06	0.000452858	6.74e-06	0.000431268	6.74e-06	0.000307301	6.74e-06	0.00081501	3	5															6.74e-06	3	6.74e-06	0.000220245	6	6.74e-06	0.000219549	5	6.74e-06	0.000390178	4	6.74e-06	0.000220245	3.5	0.000409679
6.75e-06	0.000465394	6.75e-06	0.000432661	6.75e-06	0.000290586	6.75e-06	0.000305212	3	5		6.75e-06	0.000450769	6.75e-06	0.000432661	6.75e-06	0.000312873	6.75e-06	0.000383214	3	5															6.75e-06	3	6.75e-06	0.000233478	6	6.75e-06	0.000224424	5	6.75e-06	0.000386696	4	6.75e-06	0.000228603	3.5	0.000414554
6.76e-06	0.000456341	6.76e-06	0.000433358	6.76e-06	0.000297551	6.76e-06	0.000312176	3	5		6.76e-06	0.000457037	6.76e-06	0.000433358	6.76e-06	0.000314962	6.76e-06	0.000272479	3	5															6.76e-06	3	6.76e-06	0.000238353	6	6.76e-06	0.000223031	5	6.76e-06	0.000389482	4	6.76e-06	0.000234871	3.5	0.000414554
6.77e-06	0.000460519	6.77e-06	0.000434054	6.77e-06	0.000301033	6.77e-06	0.000308694	3	5		6.77e-06	0.000455644	6.77e-06	0.000434054	6.77e-06	0.000322623	6.77e-06	0.00022512	3	5															6.77e-06	3	6.77e-06	0.000246014	6	6.77e-06	0.000233478	5	6.77e-06	0.000401321	4	6.77e-06	0.000240442	3.5	0.00041525
6.78e-06	0.000456341	6.78e-06	0.00043684	6.78e-06	0.000312176	6.78e-06	0.000325409	3	5		6.78e-06	0.000454948	6.78e-06	0.00043684	6.78e-06	0.000328194	6.78e-06	0.000201441	3	5															6.78e-06	3	6.78e-06	0.000252282	6	6.78e-06	0.000234871	5	6.78e-06	0.000402018	4	6.78e-06	0.0002488	3.5	0.000413161
6.79e-06	0.000455644	6.79e-06	0.000440322	6.79e-06	0.000315658	6.79e-06	0.000331677	3	5		6.79e-06	0.000452162	6.79e-06	0.000440322	6.79e-06	0.000334462	6.79e-06	0.000197959	3	5															6.79e-06	3	6.79e-06	0.000255068	6	6.79e-06	0.00023696	5	6.79e-06	0.000406893	4	6.79e-06	0.000248103	3.5	0.000418732
6.8e-06	0.000457037	6.8e-06	0.000443108	6.8e-06	0.000315658	6.8e-06	0.000333766	3	5		6.8e-06	0.000454948	6.8e-06	0.000443108	6.8e-06	0.000333766	6.8e-06	0.000197263	3	5															6.8e-06	3	6.8e-06	0.000254371	6	6.8e-06	0.000244621	5	6.8e-06	0.000410375	4	6.8e-06	0.000250192	3.5	0.000415947
6.81e-06	0.000452858	6.81e-06	0.000447287	6.81e-06	0.000328891	6.81e-06	0.00034282	3	5		6.81e-06	0.000453555	6.81e-06	0.000447287	6.81e-06	0.000337248	6.81e-06	0.000200048	3	5															6.81e-06	3	6.81e-06	0.000263425	6	6.81e-06	0.000246014	5	6.81e-06	0.000412464	4	6.81e-06	0.000251585	3.5	0.000415947
6.82e-06	0.000454251	6.82e-06	0.00044868	6.82e-06	0.000328194	6.82e-06	0.000345606	3	5		6.82e-06	0.000450769	6.82e-06	0.00044868	6.82e-06	0.000338641	6.82e-06	0.000202138	3	5															6.82e-06	3	6.82e-06	0.000267604	6	6.82e-06	0.00024671	5	6.82e-06	0.000411768	4	6.82e-06	0.000257853	3.5	0.000415947
6.83e-06	0.000450072	6.83e-06	0.000454948	6.83e-06	0.000329587	6.83e-06	0.00035257	3	5		6.83e-06	0.000454251	6.83e-06	0.000454948	6.83e-06	0.000351177	6.83e-06	0.000216763	3	5															6.83e-06	3	6.83e-06	0.000275264	6	6.83e-06	0.000257157	5	6.83e-06	0.00041734	4	6.83e-06	0.000257157	3.5	0.000412464
6.84e-06	0.000447983	6.84e-06	0.000460519	6.84e-06	0.000332373	6.84e-06	0.000358142	3	5		6.84e-06	0.000452162	6.84e-06	0.000460519	6.84e-06	0.000355356	6.84e-06	0.000217459	3	5															6.84e-06	3	6.84e-06	0.000291283	6	6.84e-06	0.000269693	5	6.84e-06	0.000421518	4	6.84e-06	0.000262728	3.5	0.00041734
6.85e-06	0.000447983	6.85e-06	0.000459126	6.85e-06	0.000335159	6.85e-06	0.00036232	3	5		6.85e-06	0.000457037	6.85e-06	0.000459126	6.85e-06	0.000359534	6.85e-06	0.000224424	3	5															6.85e-06	3	6.85e-06	0.000296158	6	6.85e-06	0.000274568	5	6.85e-06	0.000425	4	6.85e-06	0.000269693	3.5	0.000413857
6.86e-06	0.000449376	6.86e-06	0.000708454	6.86e-06	0.000341427	6.86e-06	0.000367195	3	5		6.86e-06	0.000452162	6.86e-06	0.000708454	6.86e-06	0.000366499	6.86e-06	0.000234174	3	5															6.86e-06	3	6.86e-06	0.000298247	6	6.86e-06	0.000275961	5	6.86e-06	0.000435447	4	6.86e-06	0.000280836	3.5	0.000413857
6.87e-06	0.000450072	6.87e-06	0.00287	6.87e-06	0.000351874	6.87e-06	0.000368588	3	5		6.87e-06	0.000449376	6.87e-06	0.00287	6.87e-06	0.000369981	6.87e-06	0.000241139	3	5															6.87e-06	3	6.87e-06	0.000307301	6	6.87e-06	0.000286408	5	6.87e-06	0.00044868	4	6.87e-06	0.000282925	3.5	0.000411071
6.88e-06	0.000445894	6.88e-06	0.00408	6.88e-06	0.00035257	6.88e-06	0.000380428	3	5		6.88e-06	0.000453555	6.88e-06	0.00408	6.88e-06	0.000373463	6.88e-06	0.0002488	3	5															6.88e-06	3	6.88e-06	0.00030939	6	6.88e-06	0.000287801	5	6.88e-06	0.00117	4	6.88e-06	0.000282925	3.5	0.000411071
6.89e-06	0.00044659	6.89e-06	0.00376	6.89e-06	0.000360927	6.89e-06	0.00038391	3	5		6.89e-06	0.000450072	6.89e-06	0.00376	6.89e-06	0.000379035	6.89e-06	0.000250889	3	5															6.89e-06	3	6.89e-06	0.000313569	6	6.89e-06	0.000294069	5	6.89e-06	0.00343	4	6.89e-06	0.000293372	3.5	0.000414554
6.9e-06	0.000449376	6.9e-06	0.00307	6.9e-06	0.000363017	6.9e-06	0.00039366	3	5		6.9e-06	0.000452858	6.9e-06	0.00307	6.9e-06	0.000378339	6.9e-06	0.000257157	3	5															6.9e-06	3	6.9e-06	0.000326105	6	6.9e-06	0.000296158	5	6.9e-06	0.00401	4	6.9e-06	0.000291283	3.5	0.000414554
6.91e-06	0.00044868	6.91e-06	0.00242	6.91e-06	0.000370678	6.91e-06	0.000392964	3	5		6.91e-06	0.000449376	6.91e-06	0.00242	6.91e-06	0.000380428	6.91e-06	0.000264121	3	5															6.91e-06	3	6.91e-06	0.000323319	6	6.91e-06	0.000296854	5	6.91e-06	0.00351	4	6.91e-06	0.000294069	3.5	0.00041525
6.92e-06	0.000450769	6.92e-06	0.0018	6.92e-06	0.000369285	6.92e-06	0.000400625	3	5		6.92e-06	0.000452162	6.92e-06	0.0018	6.92e-06	0.000389482	6.92e-06	0.000271782	3	5															6.92e-06	3	6.92e-06	0.000329587	6	6.92e-06	0.000306605	5	6.92e-06	0.00288	4	6.92e-06	0.000291283	3.5	0.000414554
6.93e-06	0.000452858	6.93e-06	0.00113	6.93e-06	0.000367892	6.93e-06	0.000408982	3	5		6.93e-06	0.000450769	6.93e-06	0.00113	6.93e-06	0.00039575	6.93e-06	0.00028014	3	5															6.93e-06	3	6.93e-06	0.00034282	6	6.93e-06	0.000315658	5	6.93e-06	0.00227	4	6.93e-06	0.000301033	3.5	0.000413161
6.94e-06	0.000449376	6.94e-06	0.00050927	6.94e-06	0.000371374	6.94e-06	0.000408982	3	5		6.94e-06	0.000454251	6.94e-06	0.00050927	6.94e-06	0.000404107	6.94e-06	0.000280836	3	5															6.94e-06	3	6.94e-06	0.000350481	6	6.94e-06	0.000318444	5	6.94e-06	0.00177	4	6.94e-06	0.000307997	3.5	0.000413857
6.95e-06	0.000447287	6.95e-06	0.000307301	6.95e-06	0.000381821	6.95e-06	0.000420125	3	5		6.95e-06	0.000457733	6.95e-06	0.000307301	6.95e-06	0.000407589	6.95e-06	0.000294069	3	5															6.95e-06	3	6.95e-06	0.000354659	6	6.95e-06	0.000325409	5	6.95e-06	0.00122	4	6.95e-06	0.000308694	3.5	0.000411768
6.96e-06	0.000452162	6.96e-06	0.000234871	6.96e-06	0.000387392	6.96e-06	0.000423608	3	5		6.96e-06	0.000452162	6.96e-06	0.000234871	6.96e-06	0.000404803	6.96e-06	0.000307301	3	5															6.96e-06	3	6.96e-06	0.000366499	6	6.96e-06	0.000326802	5	6.96e-06	0.000560111	4	6.96e-06	0.000317051	3.5	0.00041525
6.97e-06	0.000452162	6.97e-06	0.000204227	6.97e-06	0.000388785	6.97e-06	0.000427786	3	5		6.97e-06	0.000452858	6.97e-06	0.000204227	6.97e-06	0.000410375	6.97e-06	0.000312176	3	5															6.97e-06	3	6.97e-06	0.000361624	6	6.97e-06	0.000329587	5	6.97e-06	0.000301033	4	6.97e-06	0.000319141	3.5	0.000415947
6.98e-06	0.000453555	6.98e-06	0.000194477	6.98e-06	0.000392964	6.98e-06	0.000434054	3	5		6.98e-06	0.000456341	6.98e-06	0.000194477	6.98e-06	0.000413857	6.98e-06	0.000314962	3	5															6.98e-06	3	6.98e-06	0.000374856	6	6.98e-06	0.000337945	5	6.98e-06	0.000223727	4	6.98e-06	0.000320533	3.5	0.000413161
6.99e-06	0.000452858	6.99e-06	0.000197959	6.99e-06	0.000399232	6.99e-06	0.000437536	3	5		6.99e-06	0.000450769	6.99e-06	0.000197959	6.99e-06	0.000418732	6.99e-06	0.000317748	3	5															6.99e-06	3	6.99e-06	0.000378339	6	6.99e-06	0.00034073	5	6.99e-06	0.00019587	4	6.99e-06	0.000326802	3.5	0.000414554
7e-06	0.000451465	7e-06	0.000197263	7e-06	0.000402018	7e-06	0.000454948	3	5		7e-06	0.000457733	7e-06	0.000197263	7e-06	0.000420125	7e-06	0.000328891	3	5															7e-06	3	7e-06	0.000381821	6	7e-06	0.000344213	5	7e-06	0.000179851	4	7e-06	0.000331677	3.5	0.00041734
7.01e-06	0.000455644	7.01e-06	0.000195173	7.01e-06	0.0004055	7.01e-06	0.000462609	3	5		7.01e-06	0.000452858	7.01e-06	0.000195173	7.01e-06	0.000420125	7.01e-06	0.000335159	3	5															7.01e-06	3	7.01e-06	0.000385303	6	7.01e-06	0.000349088	5	7.01e-06	0.000177762	4	7.01e-06	0.000330284	3.5	0.000414554
7.02e-06	0.000459823	7.02e-06	0.00019587	7.02e-06	0.000407589	7.02e-06	0.000905548	3	5		7.02e-06	0.000454948	7.02e-06	0.00019587	7.02e-06	0.000429179	7.02e-06	0.000340034	3	5															7.02e-06	3	7.02e-06	0.00039575	6	7.02e-06	0.000357445	5	7.02e-06	0.000177762	4	7.02e-06	0.000328194	3.5	0.000411071
7.03e-06	0.000457037	7.03e-06	0.000200048	7.03e-06	0.000408982	7.03e-06	0.0033	3	5		7.03e-06	0.000455644	7.03e-06	0.000200048	7.03e-06	0.000435447	7.03e-06	0.000340034	3	5															7.03e-06	3	7.03e-06	0.000400625	6	7.03e-06	0.000360927	5	7.03e-06	0.000178458	4	7.03e-06	0.000337945	3.5	0.000412464
7.04e-06	0.000456341	7.04e-06	0.000200745	7.04e-06	0.000413161	7.04e-06	0.00428	3	5		7.04e-06	0.000459126	7.04e-06	0.000200745	7.04e-06	0.000440322	7.04e-06	0.000353963	3	5															7.04e-06	3	7.04e-06	0.000413161	6	7.04e-06	0.000366499	5	7.04e-06	0.000178458	4	7.04e-06	0.000340034	3.5	0.000414554
7.05e-06	0.000453555	7.05e-06	0.000203531	7.05e-06	0.000419429	7.05e-06	0.00389	3	5		7.05e-06	0.000454251	7.05e-06	0.000203531	7.05e-06	0.000444501	7.05e-06	0.000363713	3	5															7.05e-06	3	7.05e-06	0.000418036	6	7.05e-06	0.000370678	5	7.05e-06	0.000185423	4	7.05e-06	0.000344213	3.5	0.000413161
7.06e-06	0.000452858	7.06e-06	0.000216067	7.06e-06	0.000423608	7.06e-06	0.00325	3	5		7.06e-06	0.000455644	7.06e-06	0.000216067	7.06e-06	0.000450072	7.06e-06	0.000366499	3	5															7.06e-06	3	7.06e-06	0.000427786	6	7.06e-06	0.000381821	5	7.06e-06	0.000188209	4	7.06e-06	0.000346302	3.5	0.000412464
7.07e-06	0.00045843	7.07e-06	0.000227906	7.07e-06	0.000429179	7.07e-06	0.00265	3	5		7.07e-06	0.000454251	7.07e-06	0.000227906	7.07e-06	0.000454251	7.07e-06	0.000374856	3	5															7.07e-06	3	7.07e-06	0.000433358	6	7.07e-06	0.000381821	5	7.07e-06	0.000192387	4	7.07e-06	0.000349088	3.5	0.000418732
7.08e-06	0.000454251	7.08e-06	0.000227906	7.08e-06	0.000431268	7.08e-06	0.00213	3	5		7.08e-06	0.000452162	7.08e-06	0.000227906	7.08e-06	0.000456341	7.08e-06	0.000386696	3	5															7.08e-06	3	7.08e-06	0.000438233	6	7.08e-06	0.000379731	5	7.08e-06	0.00020562	4	7.08e-06	0.000349088	3.5	0.000414554
7.09e-06	0.000455644	7.09e-06	0.000231388	7.09e-06	0.000441715	7.09e-06	0.00163	3	5		7.09e-06	0.000457037	7.09e-06	0.000231388	7.09e-06	0.000461912	7.09e-06	0.000388089	3	5															7.09e-06	3	7.09e-06	0.000443804	6	7.09e-06	0.00038391	5	7.09e-06	0.000210495	4	7.09e-06	0.000355356	3.5	0.00041525
7.1e-06	0.000459126	7.1e-06	0.000234871	7.1e-06	0.000443108	7.1e-06	0.00086794	3	5		7.1e-06	0.000454948	7.1e-06	0.000234871	7.1e-06	0.000465394	7.1e-06	0.000394357	3	5															7.1e-06	3	7.1e-06	0.000454948	6	7.1e-06	0.000391571	5	7.1e-06	0.000211888	4	7.1e-06	0.000356749	3.5	0.000408982
7.11e-06	0.000454251	7.11e-06	0.000234871	7.11e-06	0.000444501	7.11e-06	0.000402018	3	5		7.11e-06	0.000452162	7.11e-06	0.000234871	7.11e-06	0.000470269	7.11e-06	0.000404107	3	5															7.11e-06	3	7.11e-06	0.00050161	6	7.11e-06	0.000402018	5	7.11e-06	0.000218156	4	7.11e-06	0.000361624	3.5	0.000410375
7.12e-06	0.000456341	7.12e-06	0.000243228	7.12e-06	0.000447287	7.12e-06	0.000265514	3	5		7.12e-06	0.00044868	7.12e-06	0.000243228	7.12e-06	0.000484895	7.12e-06	0.000408286	3	5															7.12e-06	3	7.12e-06	0.00213	6	7.12e-06	0.000404107	5	7.12e-06	0.000220245	4	7.12e-06	0.000361624	3.5	0.000410375
7.13e-06	0.000462609	7.13e-06	0.000242532	7.13e-06	0.000457733	7.13e-06	0.000222335	3	5		7.13e-06	0.000453555	7.13e-06	0.000242532	7.13e-06	0.000666667	7.13e-06	0.000422911	3	5															7.13e-06	3	7.13e-06	0.00408	6	7.13e-06	0.000408286	5	7.13e-06	0.000224424	4	7.13e-06	0.000370678	3.5	0.000414554
7.14e-06	0.000459823	7.14e-06	0.000247407	7.14e-06	0.000473055	7.14e-06	0.000190298	3	5		7.14e-06	0.000454251	7.14e-06	0.000247407	7.14e-06	0.0028	7.14e-06	0.000431965	3	5															7.14e-06	3	7.14e-06	0.00416	6	7.14e-06	0.000413161	5	7.14e-06	0.000232085	4	7.14e-06	0.000368588	3.5	0.000408286
7.15e-06	0.000464001	7.15e-06	0.000253675	7.15e-06	0.00125	7.15e-06	0.000192387	3	5		7.15e-06	0.000451465	7.15e-06	0.000253675	7.15e-06	0.00426	7.15e-06	0.000443108	3	5															7.15e-06	3	7.15e-06	0.00351	6	7.15e-06	0.000415947	5	7.15e-06	0.000229299	4	7.15e-06	0.000372767	3.5	0.000415947
7.16e-06	0.000462609	7.16e-06	0.000257157	7.16e-06	0.00358	7.16e-06	0.000189602	3	5		7.16e-06	0.000457037	7.16e-06	0.000257157	7.16e-06	0.00405	7.16e-06	0.000449376	3	5															7.16e-06	3	7.16e-06	0.00288	6	7.16e-06	0.000420125	5	7.16e-06	0.000234871	4	7.16e-06	0.000379731	3.5	0.000413857
7.17e-06	0.000467484	7.17e-06	0.000267604	7.17e-06	0.00416	7.17e-06	0.000194477	3	5		7.17e-06	0.000454251	7.17e-06	0.000267604	7.17e-06	0.0034	7.17e-06	0.000676417	3	5															7.17e-06	3	7.17e-06	0.00229	6	7.17e-06	0.000424304	5	7.17e-06	0.000247407	4	7.17e-06	0.000376249	3.5	0.00041734
7.18e-06	0.000462609	7.18e-06	0.000275264	7.18e-06	0.00363	7.18e-06	0.00019378	3	5		7.18e-06	0.000454948	7.18e-06	0.000275264	7.18e-06	0.00279	7.18e-06	0.00289	3	5															7.18e-06	3	7.18e-06	0.00187	6	7.18e-06	0.000430572	5	7.18e-06	0.000255068	4	7.18e-06	0.000377642	3.5	0.000412464
7.19e-06	0.000460519	7.19e-06	0.000272479	7.19e-06	0.00298	7.19e-06	0.000202138	3	5		7.19e-06	0.000455644	7.19e-06	0.000272479	7.19e-06	0.00222	7.19e-06	0.00426	3	5															7.19e-06	3	7.19e-06	0.00136	6	7.19e-06	0.000429876	5	7.19e-06	0.00025855	4	7.19e-06	0.000378339	3.5	0.000413161
7.2e-06	0.000464698	7.2e-06	0.000278747	7.2e-06	0.00232	7.2e-06	0.00020562	3	5		7.2e-06	0.000452858	7.2e-06	0.000278747	7.2e-06	0.00176	7.2e-06	0.00403	3	5															7.2e-06	3	7.2e-06	0.000635327	6	7.2e-06	0.000439626	5	7.2e-06	0.000260639	4	7.2e-06	0.00038391	3.5	0.000411768
7.21e-06	0.000467484	7.21e-06	0.000281533	7.21e-06	0.00174	7.21e-06	0.000208406	3	5		7.21e-06	0.000455644	7.21e-06	0.000281533	7.21e-06	0.00108	7.21e-06	0.00339	3	5															7.21e-06	3	7.21e-06	0.00033098	6	7.21e-06	0.000445197	5	7.21e-06	0.000262728	4	7.21e-06	0.000389482	3.5	0.000411071
7.22e-06	0.000474448	7.22e-06	0.000286408	7.22e-06	0.00105	7.22e-06	0.000216763	3	5		7.22e-06	0.000453555	7.22e-06	0.000286408	7.22e-06	0.000459823	7.22e-06	0.0028	3	5															7.22e-06	3	7.22e-06	0.00025646	6	7.22e-06	0.000457037	5	7.22e-06	0.000264818	4	7.22e-06	0.000385999	3.5	0.000410375
7.23e-06	0.000469573	7.23e-06	0.000286408	7.23e-06	0.000479323	7.23e-06	0.000229995	3	5		7.23e-06	0.000452858	7.23e-06	0.000286408	7.23e-06	0.000282229	7.23e-06	0.00226	3	5															7.23e-06	3	7.23e-06	0.000218852	6	7.23e-06	0.000462609	5	7.23e-06	0.000272479	4	7.23e-06	0.000388089	3.5	0.000411768
7.24e-06	0.000473752	7.24e-06	0.000294765	7.24e-06	0.000291979	7.24e-06	0.000233478	3	5		7.24e-06	0.000454251	7.24e-06	0.000294765	7.24e-06	0.000224424	7.24e-06	0.00182	3	5															7.24e-06	3	7.24e-06	0.000198655	6	7.24e-06	0.000486288	5	7.24e-06	0.000271782	4	7.24e-06	0.000392964	3.5	0.00041525
7.25e-06	0.00048002	7.25e-06	0.000303819	7.25e-06	0.000231388	7.25e-06	0.00023696	3	5		7.25e-06	0.000457733	7.25e-06	0.000303819	7.25e-06	0.000184726	7.25e-06	0.00129	3	5															7.25e-06	3	7.25e-06	0.000197959	6	7.25e-06	0.00172	5	7.25e-06	0.000273872	4	7.25e-06	0.000399928	3.5	0.000414554
7.26e-06	0.000523199	7.26e-06	0.00030939	7.26e-06	0.000201441	7.26e-06	0.000241139	3	5		7.26e-06	0.000457037	7.26e-06	0.00030939	7.26e-06	0.000182637	7.26e-06	0.00060538	3	5															7.26e-06	3	7.26e-06	0.00019587	6	7.26e-06	0.00388	5	7.26e-06	0.000284318	4	7.26e-06	0.000397839	3.5	0.000418732
7.27e-06	0.00211	7.27e-06	0.000307997	7.27e-06	0.000196566	7.27e-06	0.000250192	3	5		7.27e-06	0.000452858	7.27e-06	0.000307997	7.27e-06	0.000182637	7.27e-06	0.000328194	3	5															7.27e-06	3	7.27e-06	0.000199352	6	7.27e-06	0.00417	5	7.27e-06	0.00028989	4	7.27e-06	0.000401321	3.5	0.000421518
7.28e-06	0.00392	7.28e-06	0.000316355	7.28e-06	0.000193084	7.28e-06	0.000251585	3	5		7.28e-06	0.000456341	7.28e-06	0.000316355	7.28e-06	0.000186816	7.28e-06	0.000253675	3	5															7.28e-06	3	7.28e-06	0.000201441	6	7.28e-06	0.00357	5	7.28e-06	0.000291979	4	7.28e-06	0.000407589	3.5	0.000411768
7.29e-06	0.00396	7.29e-06	0.000319141	7.29e-06	0.000192387	7.29e-06	0.00025855	3	5		7.29e-06	0.000454251	7.29e-06	0.000319141	7.29e-06	0.000182637	7.29e-06	0.000209799	3	5															7.29e-06	3	7.29e-06	0.000213281	6	7.29e-06	0.00295	5	7.29e-06	0.000298247	4	7.29e-06	0.000406893	3.5	0.00041525
7.3e-06	0.00329	7.3e-06	0.000317748	7.3e-06	0.000192387	7.3e-06	0.000259943	3	5		7.3e-06	0.00044868	7.3e-06	0.000317748	7.3e-06	0.000193084	7.3e-06	0.000194477	3	5															7.3e-06	3	7.3e-06	0.000208406	6	7.3e-06	0.00237	5	7.3e-06	0.000305908	4	7.3e-06	0.000412464	3.5	0.000415947
7.31e-06	0.00264	7.31e-06	0.000321926	7.31e-06	0.000195173	7.31e-06	0.000270389	3	5		7.31e-06	0.000454251	7.31e-06	0.000321926	7.31e-06	0.000197263	7.31e-06	0.000197263	3	5															7.31e-06	3	7.31e-06	0.000221638	6	7.31e-06	0.0019	5	7.31e-06	0.000304515	4	7.31e-06	0.000413161	3.5	0.00041525
7.32e-06	0.00201	7.32e-06	0.000324712	7.32e-06	0.000201441	7.32e-06	0.00028014	3	5		7.32e-06	0.000452858	7.32e-06	0.000324712	7.32e-06	0.00019378	7.32e-06	0.000196566	3	5															7.32e-06	3	7.32e-06	0.000234871	6	7.32e-06	0.00127	5	7.32e-06	0.00031148	4	7.32e-06	0.000413857	3.5	0.000408982
7.33e-06	0.00144	7.33e-06	0.000331677	7.33e-06	0.000206316	7.33e-06	0.000287104	3	5		7.33e-06	0.000456341	7.33e-06	0.000331677	7.33e-06	0.000211191	7.33e-06	0.000198655	3	5															7.33e-06	3	7.33e-06	0.000239746	6	7.33e-06	0.000553147	5	7.33e-06	0.00031148	4	7.33e-06	0.000420125	3.5	0.000413161
7.34e-06	0.00070149	7.34e-06	0.000336552	7.34e-06	0.000209102	7.34e-06	0.000290586	3	5		7.34e-06	0.000456341	7.34e-06	0.000336552	7.34e-06	0.000218156	7.34e-06	0.000206316	3	5															7.34e-06	3	7.34e-06	0.000246014	6	7.34e-06	0.000305908	5	7.34e-06	0.000314962	4	7.34e-06	0.000424304	3.5	0.000415947
7.35e-06	0.000361624	7.35e-06	0.000341427	7.35e-06	0.000220942	7.35e-06	0.000297551	3	5		7.35e-06	0.000452858	7.35e-06	0.000341427	7.35e-06	0.000224424	7.35e-06	0.000216763	3	5															7.35e-06	3	7.35e-06	0.0002488	6	7.35e-06	0.000238353	5	7.35e-06	0.000319141	4	7.35e-06	0.000425	3.5	0.000411768
7.36e-06	0.000251585	7.36e-06	0.00034282	7.36e-06	0.000228603	7.36e-06	0.000305908	3	5		7.36e-06	0.000457733	7.36e-06	0.00034282	7.36e-06	0.00022512	7.36e-06	0.000216067	3	5															7.36e-06	3	7.36e-06	0.000252282	6	7.36e-06	0.000200048	5	7.36e-06	0.000325409	4	7.36e-06	0.000431268	3.5	0.000413857
7.37e-06	0.000213977	7.37e-06	0.000349784	7.37e-06	0.000233478	7.37e-06	0.000303122	3	5		7.37e-06	0.000452162	7.37e-06	0.000349784	7.37e-06	0.000232781	7.37e-06	0.000227906	3	5															7.37e-06	3	7.37e-06	0.00025855	6	7.37e-06	0.000181244	5	7.37e-06	0.000330284	4	7.37e-06	0.000434054	3.5	0.000414554
7.38e-06	0.000195173	7.38e-06	0.000354659	7.38e-06	0.000236264	7.38e-06	0.000310783	3	5		7.38e-06	0.000454251	7.38e-06	0.000354659	7.38e-06	0.000232085	7.38e-06	0.000239049	3	5															7.38e-06	3	7.38e-06	0.000266211	6	7.38e-06	0.000186816	5	7.38e-06	0.000336552	4	7.38e-06	0.000638809	3.5	0.00041525
7.39e-06	0.000195173	7.39e-06	0.000354659	7.39e-06	0.000239049	7.39e-06	0.000313569	3	5		7.39e-06	0.000455644	7.39e-06	0.000354659	7.39e-06	0.000239049	7.39e-06	0.000240442	3	5															7.39e-06	3	7.39e-06	0.000262728	6	7.39e-06	0.00019378	5	7.39e-06	0.000342123	4	7.39e-06	0.00268	3.5	0.000410375
7.4e-06	0.000192387	7.4e-06	0.000356052	7.4e-06	0.000239049	7.4e-06	0.000321926	3	5		7.4e-06	0.000454251	7.4e-06	0.000356052	7.4e-06	0.000246014	7.4e-06	0.000250192	3	5															7.4e-06	3	7.4e-06	0.000271782	6	7.4e-06	0.000185423	5	7.4e-06	0.000341427	4	7.4e-06	0.00393	3.5	0.000412464
7.41e-06	0.000190298	7.41e-06	0.000357445	7.41e-06	0.000243228	7.41e-06	0.00033307	3	5		7.41e-06	0.00045843	7.41e-06	0.000357445	7.41e-06	0.000241835	7.41e-06	0.000252978	3	5															7.41e-06	3	7.41e-06	0.000286408	6	7.41e-06	0.00019587	5	7.41e-06	0.000346998	4	7.41e-06	0.00369	3.5	0.00041525
7.42e-06	0.000190995	7.42e-06	0.000365802	7.42e-06	0.000252978	7.42e-06	0.000337248	3	5		7.42e-06	0.000452858	7.42e-06	0.000365802	7.42e-06	0.000249496	7.42e-06	0.00025855	3	5															7.42e-06	3	7.42e-06	0.00029964	6	7.42e-06	0.000196566	5	7.42e-06	0.000346302	4	7.42e-06	0.00305	3.5	0.00041525
7.43e-06	0.000194477	7.43e-06	0.000365802	7.43e-06	0.000252282	7.43e-06	0.000346302	3	5		7.43e-06	0.000452858	7.43e-06	0.000365802	7.43e-06	0.000267604	7.43e-06	0.000264121	3	5															7.43e-06	3	7.43e-06	0.00029964	6	7.43e-06	0.000201441	5	7.43e-06	0.000346302	4	7.43e-06	0.00245	3.5	0.00041525
7.44e-06	0.000202138	7.44e-06	0.000369981	7.44e-06	0.000260639	7.44e-06	0.000346998	3	5		7.44e-06	0.000455644	7.44e-06	0.000369981	7.44e-06	0.000273175	7.44e-06	0.000275961	3	5															7.44e-06	3	7.44e-06	0.000307301	6	7.44e-06	0.000208406	5	7.44e-06	0.000355356	4	7.44e-06	0.00191	3.5	0.00041734
7.45e-06	0.00019587	7.45e-06	0.000372071	7.45e-06	0.000269693	7.45e-06	0.000353266	3	5		7.45e-06	0.000450769	7.45e-06	0.000372071	7.45e-06	0.000272479	7.45e-06	0.000278747	3	5															7.45e-06	3	7.45e-06	0.000310087	6	7.45e-06	0.000222335	5	7.45e-06	0.000363017	4	7.45e-06	0.00144	3.5	0.000412464
7.46e-06	0.000211191	7.46e-06	0.000381124	7.46e-06	0.000276657	7.46e-06	0.000360231	3	5		7.46e-06	0.000447983	7.46e-06	0.000381124	7.46e-06	0.000275961	7.46e-06	0.000287104	3	5															7.46e-06	3	7.46e-06	0.000317748	6	7.46e-06	0.000223031	5	7.46e-06	0.000365802	4	7.46e-06	0.000746759	3.5	0.000413161
7.47e-06	0.000220245	7.47e-06	0.000385999	7.47e-06	0.000282925	7.47e-06	0.000360231	3	5		7.47e-06	0.000456341	7.47e-06	0.000385999	7.47e-06	0.000284318	7.47e-06	0.000295461	3	5															7.47e-06	3	7.47e-06	0.000323319	6	7.47e-06	0.00022512	5	7.47e-06	0.000369285	4	7.47e-06	0.000348391	3.5	0.000409679
7.48e-06	0.000222335	7.48e-06	0.000381821	7.48e-06	0.000284318	7.48e-06	0.000363017	3	5		7.48e-06	0.000454948	7.48e-06	0.000381821	7.48e-06	0.000285015	7.48e-06	0.000310087	3	5															7.48e-06	3	7.48e-06	0.000324016	6	7.48e-06	0.000231388	5	7.48e-06	0.000372767	4	7.48e-06	0.000230692	3.5	0.000412464
7.49e-06	0.000224424	7.49e-06	0.000384607	7.49e-06	0.000287801	7.49e-06	0.00037416	3	5		7.49e-06	0.000452858	7.49e-06	0.000384607	7.49e-06	0.000291283	7.49e-06	0.00031148	3	5															7.49e-06	3	7.49e-06	0.000332373	6	7.49e-06	0.00023696	5	7.49e-06	0.000376946	4	7.49e-06	0.000200048	3.5	0.000409679
7.5e-06	0.000225817	7.5e-06	0.000390178	7.5e-06	0.00028989	7.5e-06	0.000381124	3	5		7.5e-06	0.000455644	7.5e-06	0.000390178	7.5e-06	0.000296158	7.5e-06	0.000316355	3	5															7.5e-06	3	7.5e-06	0.000342123	6	7.5e-06	0.00023696	5	7.5e-06	0.000376946	4	7.5e-06	0.000177066	3.5	0.000413857
7.51e-06	0.000232781	7.51e-06	0.000390875	7.51e-06	0.000294765	7.51e-06	0.000388089	3	5		7.51e-06	0.000451465	7.51e-06	0.000390875	7.51e-06	0.000301729	7.51e-06	0.00032123	3	5															7.51e-06	3	7.51e-06	0.000348391	6	7.51e-06	0.00024671	5	7.51e-06	0.000379731	4	7.51e-06	0.000174976	3.5	0.000412464
7.52e-06	0.000235567	7.52e-06	0.000390178	7.52e-06	0.00029964	7.52e-06	0.000389482	3	5		7.52e-06	0.000452858	7.52e-06	0.000390178	7.52e-06	0.000304515	7.52e-06	0.00033307	3	5															7.52e-06	3	7.52e-06	0.000351177	6	7.52e-06	0.000250889	5	7.52e-06	0.000381821	4	7.52e-06	0.00017428	3.5	0.000411768
7.53e-06	0.000244621	7.53e-06	0.000400625	7.53e-06	0.00030939	7.53e-06	0.000399928	3	5		7.53e-06	0.000452162	7.53e-06	0.000400625	7.53e-06	0.000313569	7.53e-06	0.000335159	3	5															7.53e-06	3	7.53e-06	0.000361624	6	7.53e-06	0.0002488	5	7.53e-06	0.000389482	4	7.53e-06	0.00017428	3.5	0.000411071
7.54e-06	0.000246014	7.54e-06	0.000403411	7.54e-06	0.000314962	7.54e-06	0.000404803	3	5		7.54e-06	0.000452162	7.54e-06	0.000403411	7.54e-06	0.000319837	7.54e-06	0.000337945	3	5															7.54e-06	3	7.54e-06	0.000369981	6	7.54e-06	0.000260639	5	7.54e-06	0.00039366	4	7.54e-06	0.000176369	3.5	0.000420125
7.55e-06	0.000249496	7.55e-06	0.000402714	7.55e-06	0.000319837	7.55e-06	0.000407589	3	5		7.55e-06	0.000455644	7.55e-06	0.000402714	7.55e-06	0.000324016	7.55e-06	0.000344909	3	5															7.55e-06	3	7.55e-06	0.000368588	6	7.55e-06	0.000274568	5	7.55e-06	0.000399232	4	7.55e-06	0.000181941	3.5	0.000411768
7.56e-06	0.000255764	7.56e-06	0.000408286	7.56e-06	0.000323319	7.56e-06	0.000419429	3	5		7.56e-06	0.000454948	7.56e-06	0.000408286	7.56e-06	0.000328891	7.56e-06	0.000361624	3	5															7.56e-06	3	7.56e-06	0.000378339	6	7.56e-06	0.00028014	5	7.56e-06	0.000401321	4	7.56e-06	0.000185423	3.5	0.000411768
7.57e-06	0.000261336	7.57e-06	0.000414554	7.57e-06	0.000326802	7.57e-06	0.000419429	3	5		7.57e-06	0.000454948	7.57e-06	0.000414554	7.57e-06	0.00033307	7.57e-06	0.000361624	3	5															7.57e-06	3	7.57e-06	0.000381124	6	7.57e-06	0.000282925	5	7.57e-06	0.000404803	4	7.57e-06	0.00018403	3.5	0.000412464
7.58e-06	0.000265514	7.58e-06	0.000414554	7.58e-06	0.000328891	7.58e-06	0.000428483	3	5		7.58e-06	0.000451465	7.58e-06	0.000414554	7.58e-06	0.000335855	7.58e-06	0.000370678	3	5															7.58e-06	3	7.58e-06	0.000390875	6	7.58e-06	0.000281533	5	7.58e-06	0.000406196	4	7.58e-06	0.000196566	3.5	0.000411768
7.59e-06	0.000267604	7.59e-06	0.000416643	7.59e-06	0.000331677	7.59e-06	0.00043684	3	5		7.59e-06	0.000454948	7.59e-06	0.000416643	7.59e-06	0.000335855	7.59e-06	0.000381124	3	5															7.59e-06	3	7.59e-06	0.000397839	6	7.59e-06	0.000290586	5	7.59e-06	0.000408286	4	7.59e-06	0.000203531	3.5	0.000414554
7.6e-06	0.000270389	7.6e-06	0.000413857	7.6e-06	0.000333766	7.6e-06	0.000450072	3	5		7.6e-06	0.000452858	7.6e-06	0.000413857	7.6e-06	0.000349088	7.6e-06	0.000382517	3	5															7.6e-06	3	7.6e-06	0.000404107	6	7.6e-06	0.00028989	5	7.6e-06	0.000413857	4	7.6e-06	0.000202138	3.5	0.000416643
7.61e-06	0.00027805	7.61e-06	0.000424304	7.61e-06	0.000337945	7.61e-06	0.000453555	3	5		7.61e-06	0.000454251	7.61e-06	0.000424304	7.61e-06	0.000350481	7.61e-06	0.00039366	3	5															7.61e-06	3	7.61e-06	0.000413161	6	7.61e-06	0.000298944	5	7.61e-06	0.000416643	4	7.61e-06	0.000207709	3.5	0.000415947
7.62e-06	0.000283622	7.62e-06	0.000424304	7.62e-06	0.000344909	7.62e-06	0.000833814	3	5		7.62e-06	0.000450769	7.62e-06	0.000424304	7.62e-06	0.00036232	7.62e-06	0.000404107	3	5															7.62e-06	3	7.62e-06	0.000421518	6	7.62e-06	0.000303819	5	7.62e-06	0.000422215	4	7.62e-06	0.000211191	3.5	0.000413161
7.63e-06	0.000285015	7.63e-06	0.000425697	7.63e-06	0.00035257	7.63e-06	0.00319	3	5		7.63e-06	0.000457037	7.63e-06	0.000425697	7.63e-06	0.000365802	7.63e-06	0.000408286	3	5															7.63e-06	3	7.63e-06	0.000425697	6	7.63e-06	0.00031148	5	7.63e-06	0.000426393	4	7.63e-06	0.00021537	3.5	0.000414554
7.64e-06	0.000286408	7.64e-06	0.000431268	7.64e-06	0.00035257	7.64e-06	0.00425	3	5		7.64e-06	0.000450769	7.64e-06	0.000431268	7.64e-06	0.000363713	7.64e-06	0.00041525	3	5															7.64e-06	3	7.64e-06	0.000435447	6	7.64e-06	0.000317051	5	7.64e-06	0.000431965	4	7.64e-06	0.000218156	3.5	0.000416643
7.65e-06	0.000296854	7.65e-06	0.000435447	7.65e-06	0.000360927	7.65e-06	0.00389	3	5		7.65e-06	0.000456341	7.65e-06	0.000435447	7.65e-06	0.000374856	7.65e-06	0.00042709	3	5															7.65e-06	3	7.65e-06	0.000443108	6	7.65e-06	0.000314962	5	7.65e-06	0.000476537	4	7.65e-06	0.000225817	3.5	0.000412464
7.66e-06	0.000304515	7.66e-06	0.00043684	7.66e-06	0.000367195	7.66e-06	0.00325	3	5		7.66e-06	0.000455644	7.66e-06	0.00043684	7.66e-06	0.000375553	7.66e-06	0.000439626	3	5															7.66e-06	3	7.66e-06	0.000447983	6	7.66e-06	0.000324712	5	7.66e-06	0.00201	4	7.66e-06	0.000223727	3.5	0.000413857
7.67e-06	0.000304515	7.67e-06	0.000440322	7.67e-06	0.000368588	7.67e-06	0.00265	3	5		7.67e-06	0.000455644	7.67e-06	0.000440322	7.67e-06	0.00037416	7.67e-06	0.000462609	3	5															7.67e-06	3	7.67e-06	0.000455644	6	7.67e-06	0.000334462	5	7.67e-06	0.00383	4	7.67e-06	0.000229995	3.5	0.000412464
7.68e-06	0.000308694	7.68e-06	0.000447983	7.68e-06	0.000372071	7.68e-06	0.00213	3	5		7.68e-06	0.000457037	7.68e-06	0.000447983	7.68e-06	0.000381124	7.68e-06	0.00178	3	5															7.68e-06	3	7.68e-06	0.000808046	6	7.68e-06	0.000337248	5	7.68e-06	0.0039	4	7.68e-06	0.000242532	3.5	0.00041525
7.69e-06	0.00031148	7.69e-06	0.000450072	7.69e-06	0.000375553	7.69e-06	0.00162	3	5		7.69e-06	0.000454948	7.69e-06	0.000450072	7.69e-06	0.000388089	7.69e-06	0.00394	3	5															7.69e-06	3	7.69e-06	0.00315	6	7.69e-06	0.000342123	5	7.69e-06	0.00327	4	7.69e-06	0.000249496	3.5	0.000412464
7.7e-06	0.000312176	7.7e-06	0.000455644	7.7e-06	0.000377642	7.7e-06	0.000854011	3	5		7.7e-06	0.000459126	7.7e-06	0.000455644	7.7e-06	0.000392267	7.7e-06	0.00421	3	5															7.7e-06	3	7.7e-06	0.00426	6	7.7e-06	0.00034073	5	7.7e-06	0.00266	4	7.7e-06	0.000249496	3.5	0.000413857
7.71e-06	0.000316355	7.71e-06	0.000473055	7.71e-06	0.000382517	7.71e-06	0.00039575	3	5		7.71e-06	0.000454948	7.71e-06	0.000473055	7.71e-06	0.000396446	7.71e-06	0.00362	3	5															7.71e-06	3	7.71e-06	0.00391	6	7.71e-06	0.000343516	5	7.71e-06	0.00207	4	7.71e-06	0.000252978	3.5	0.000413857
7.72e-06	0.000319141	7.72e-06	0.00157	7.72e-06	0.00039366	7.72e-06	0.000264121	3	5		7.72e-06	0.000454948	7.72e-06	0.00157	7.72e-06	0.000404107	7.72e-06	0.00302	3	5															7.72e-06	3	7.72e-06	0.00325	6	7.72e-06	0.000355356	5	7.72e-06	0.0016	4	7.72e-06	0.000252978	3.5	0.000409679
7.73e-06	0.000324016	7.73e-06	0.00372	7.73e-06	0.000389482	7.73e-06	0.00022512	3	5		7.73e-06	0.000455644	7.73e-06	0.00372	7.73e-06	0.000406893	7.73e-06	0.00244	3	5															7.73e-06	3	7.73e-06	0.00263	6	7.73e-06	0.00036232	5	7.73e-06	0.000956389	4	7.73e-06	0.000257157	3.5	0.00041734
7.74e-06	0.00033307	7.74e-06	0.00403	7.74e-06	0.000397839	7.74e-06	0.000190298	3	5		7.74e-06	0.000460519	7.74e-06	0.00403	7.74e-06	0.000411071	7.74e-06	0.002	3	5															7.74e-06	3	7.74e-06	0.00211	6	7.74e-06	0.00036232	5	7.74e-06	0.000427786	4	7.74e-06	0.000257157	3.5	0.000413857
7.75e-06	0.000334462	7.75e-06	0.00341	7.75e-06	0.000404107	7.75e-06	0.000189602	3	5		7.75e-06	0.000451465	7.75e-06	0.00341	7.75e-06	0.000414554	7.75e-06	0.00157	3	5															7.75e-06	3	7.75e-06	0.00168	6	7.75e-06	0.000367892	5	7.75e-06	0.000259943	4	7.75e-06	0.000262728	3.5	0.000416643
7.76e-06	0.00034073	7.76e-06	0.00273	7.76e-06	0.0004055	7.76e-06	0.00019378	3	5		7.76e-06	0.000457037	7.76e-06	0.00273	7.76e-06	0.000415947	7.76e-06	0.000918781	3	5															7.76e-06	3	7.76e-06	0.00102	6	7.76e-06	0.00037416	5	7.76e-06	0.00021537	4	7.76e-06	0.000275264	3.5	0.000414554
7.77e-06	0.000343516	7.77e-06	0.00207	7.77e-06	0.000408286	7.77e-06	0.000193084	3	5		7.77e-06	0.000457037	7.77e-06	0.00207	7.77e-06	0.000420125	7.77e-06	0.000404803	3	5															7.77e-06	3	7.77e-06	0.000452858	6	7.77e-06	0.000377642	5	7.77e-06	0.000185423	4	7.77e-06	0.000278747	3.5	0.00041525
7.78e-06	0.000345606	7.78e-06	0.00146	7.78e-06	0.000414554	7.78e-06	0.000195173	3	5		7.78e-06	0.000456341	7.78e-06	0.00146	7.78e-06	0.000427786	7.78e-06	0.000280836	3	5															7.78e-06	3	7.78e-06	0.000285711	6	7.78e-06	0.000381124	5	7.78e-06	0.000181941	4	7.78e-06	0.00027805	3.5	0.00041525
7.79e-06	0.000349088	7.79e-06	0.000748848	7.79e-06	0.000422911	7.79e-06	0.000202138	3	5		7.79e-06	0.000452162	7.79e-06	0.000748848	7.79e-06	0.000431268	7.79e-06	0.000229299	3	5															7.79e-06	3	7.79e-06	0.000241835	6	7.79e-06	0.000385303	5	7.79e-06	0.000182637	4	7.79e-06	0.000286408	3.5	0.000414554
7.8e-06	0.000348391	7.8e-06	0.000380428	7.8e-06	0.000422215	7.8e-06	0.000204923	3	5		7.8e-06	0.000454948	7.8e-06	0.000380428	7.8e-06	0.000435447	7.8e-06	0.000192387	3	5															7.8e-06	3	7.8e-06	0.000207013	6	7.8e-06	0.000388089	5	7.8e-06	0.000181941	4	7.8e-06	0.000290586	3.5	0.000413857
7.81e-06	0.000350481	7.81e-06	0.00025855	7.81e-06	0.000419429	7.81e-06	0.000204923	3	5		7.81e-06	0.000454948	7.81e-06	0.00025855	7.81e-06	0.000443108	7.81e-06	0.000193084	3	5															7.81e-06	3	7.81e-06	0.000202834	6	7.81e-06	0.00039575	5	7.81e-06	0.000181244	4	7.81e-06	0.000291979	3.5	0.000410375
7.82e-06	0.000356052	7.82e-06	0.000218852	7.82e-06	0.000434054	7.82e-06	0.000223727	3	5		7.82e-06	0.000452162	7.82e-06	0.000218852	7.82e-06	0.000443804	7.82e-06	0.000196566	3	5															7.82e-06	3	7.82e-06	0.000201441	6	7.82e-06	0.000398535	5	7.82e-06	0.000182637	4	7.82e-06	0.000292676	3.5	0.000411071
7.83e-06	0.000360927	7.83e-06	0.000204227	7.83e-06	0.000440322	7.83e-06	0.000232781	3	5		7.83e-06	0.000456341	7.83e-06	0.000204227	7.83e-06	0.00044868	7.83e-06	0.000198655	3	5															7.83e-06	3	7.83e-06	0.000202138	6	7.83e-06	0.000404803	5	7.83e-06	0.000188209	4	7.83e-06	0.000296854	3.5	0.000409679
7.84e-06	0.00036232	7.84e-06	0.00019587	7.84e-06	0.000447287	7.84e-06	0.000234871	3	5		7.84e-06	0.00045843	7.84e-06	0.00019587	7.84e-06	0.000454948	7.84e-06	0.000198655	3	5															7.84e-06	3	7.84e-06	0.000201441	6	7.84e-06	0.000407589	5	7.84e-06	0.000190995	4	7.84e-06	0.000298944	3.5	0.000411768
7.85e-06	0.000365106	7.85e-06	0.000197263	7.85e-06	0.000457733	7.85e-06	0.000236264	3	5		7.85e-06	0.000453555	7.85e-06	0.000197263	7.85e-06	0.000457733	7.85e-06	0.000213281	3	5															7.85e-06	3	7.85e-06	0.000206316	6	7.85e-06	0.000413857	5	7.85e-06	0.000202138	4	7.85e-06	0.000308694	3.5	0.000413161
7.86e-06	0.000374856	7.86e-06	0.00019587	7.86e-06	0.000989818	7.86e-06	0.000241139	3	5		7.86e-06	0.000452858	7.86e-06	0.00019587	7.86e-06	0.000466787	7.86e-06	0.000211888	3	5															7.86e-06	3	7.86e-06	0.000208406	6	7.86e-06	0.000420125	5	7.86e-06	0.000213281	4	7.86e-06	0.000310783	3.5	0.000412464
7.87e-06	0.000378339	7.87e-06	0.00019587	7.87e-06	0.00333	7.87e-06	0.000244621	3	5		7.87e-06	0.000454251	7.87e-06	0.00019587	7.87e-06	0.000468877	7.87e-06	0.000218852	3	5															7.87e-06	3	7.87e-06	0.000217459	6	7.87e-06	0.00041734	5	7.87e-06	0.000211888	4	7.87e-06	0.000314962	3.5	0.000414554
7.88e-06	0.000380428	7.88e-06	0.000197959	7.88e-06	0.00413	7.88e-06	0.000250889	3	5		7.88e-06	0.000454948	7.88e-06	0.000197959	7.88e-06	0.000481413	7.88e-06	0.000232781	3	5															7.88e-06	3	7.88e-06	0.000229299	6	7.88e-06	0.000429179	5	7.88e-06	0.000211888	4	7.88e-06	0.000319141	3.5	0.000414554
7.89e-06	0.000376946	7.89e-06	0.000202834	7.89e-06	0.00368	7.89e-06	0.000257157	3	5		7.89e-06	0.000454948	7.89e-06	0.000202834	7.89e-06	0.000500217	7.89e-06	0.000236264	3	5															7.89e-06	3	7.89e-06	0.000242532	6	7.89e-06	0.000432661	5	7.89e-06	0.000218852	4	7.89e-06	0.000318444	3.5	0.000411071
7.9e-06	0.000381124	7.9e-06	0.000204923	7.9e-06	0.00303	7.9e-06	0.000259943	3	5		7.9e-06	0.000457037	7.9e-06	0.000204923	7.9e-06	0.00169	7.9e-06	0.000244621	3	5															7.9e-06	3	7.9e-06	0.000242532	6	7.9e-06	0.000438929	5	7.9e-06	0.000220942	4	7.9e-06	0.000322623	3.5	0.000413161
7.91e-06	0.00038391	7.91e-06	0.00021537	7.91e-06	0.00239	7.91e-06	0.000267604	3	5		7.91e-06	0.000452858	7.91e-06	0.00021537	7.91e-06	0.00393	7.91e-06	0.000249496	3	5															7.91e-06	3	7.91e-06	0.0002488	6	7.91e-06	0.00044868	5	7.91e-06	0.000222335	4	7.91e-06	0.000323319	3.5	0.000413161
7.92e-06	0.00038391	7.92e-06	0.000220942	7.92e-06	0.00183	7.92e-06	0.000282925	3	5		7.92e-06	0.000452858	7.92e-06	0.000220942	7.92e-06	0.00426	7.92e-06	0.000254371	3	5															7.92e-06	3	7.92e-06	0.00025646	6	7.92e-06	0.000450072	5	7.92e-06	0.000226513	4	7.92e-06	0.000328891	3.5	0.000411071
7.93e-06	0.000388089	7.93e-06	0.000222335	7.93e-06	0.00122	7.93e-06	0.000287104	3	5		7.93e-06	0.000455644	7.93e-06	0.000222335	7.93e-06	0.00366	7.93e-06	0.000254371	3	5															7.93e-06	3	7.93e-06	0.000255764	6	7.93e-06	0.000461216	5	7.93e-06	0.000238353	4	7.93e-06	0.000330284	3.5	0.00041525
7.94e-06	0.000392964	7.94e-06	0.000230692	7.94e-06	0.000555236	7.94e-06	0.000289193	3	5		7.94e-06	0.000454251	7.94e-06	0.000230692	7.94e-06	0.00304	7.94e-06	0.000262032	3	5															7.94e-06	3	7.94e-06	0.000259943	6	7.94e-06	0.000466091	5	7.94e-06	0.000236264	4	7.94e-06	0.000335855	3.5	0.000412464
7.95e-06	0.000396446	7.95e-06	0.000234871	7.95e-06	0.000315658	7.95e-06	0.000296854	3	5		7.95e-06	0.000457733	7.95e-06	0.000234871	7.95e-06	0.00244	7.95e-06	0.000275961	3	5															7.95e-06	3	7.95e-06	0.000269693	6	7.95e-06	0.000904852	5	7.95e-06	0.000249496	4	7.95e-06	0.000342123	3.5	0.000411071
7.96e-06	0.000398535	7.96e-06	0.000238353	7.96e-06	0.000232781	7.96e-06	0.000300337	3	5		7.96e-06	0.000459126	7.96e-06	0.000238353	7.96e-06	0.00196	7.96e-06	0.000282925	3	5															7.96e-06	3	7.96e-06	0.000271782	6	7.96e-06	0.00326	5	7.96e-06	0.000255068	4	7.96e-06	0.00034282	3.5	0.00041525
7.97e-06	0.000400625	7.97e-06	0.000239746	7.97e-06	0.000204923	7.97e-06	0.000302426	3	5		7.97e-06	0.000460519	7.97e-06	0.000239746	7.97e-06	0.0014	7.97e-06	0.000292676	3	5															7.97e-06	3	7.97e-06	0.000283622	6	7.97e-06	0.00423	5	7.97e-06	0.000261336	4	7.97e-06	0.00034073	3.5	0.000415947
7.98e-06	0.000402018	7.98e-06	0.000243924	7.98e-06	0.000190298	7.98e-06	0.000313569	3	5		7.98e-06	0.000457733	7.98e-06	0.000243924	7.98e-06	0.000640202	7.98e-06	0.00029964	3	5															7.98e-06	3	7.98e-06	0.000294765	6	7.98e-06	0.00384	5	7.98e-06	0.000257853	4	7.98e-06	0.000349088	3.5	0.000413161
7.99e-06	0.000404803	7.99e-06	0.000246014	7.99e-06	0.000187512	7.99e-06	0.00030939	3	5		7.99e-06	0.000454251	7.99e-06	0.000246014	7.99e-06	0.000324712	7.99e-06	0.000303122	3	5															7.99e-06	3	7.99e-06	0.000301033	6	7.99e-06	0.00319	5	7.99e-06	0.000265514	4	7.99e-06	0.000351874	3.5	0.000411071
8e-06	0.000406196	8e-06	0.0002488	8e-06	0.000192387	8e-06	0.000326105	3	5		8e-06	0.000457733	8e-06	0.0002488	8e-06	0.000241139	8e-06	0.000310783	3	5															8e-06	3	8e-06	0.000305212	6	8e-06	0.00259	5	8e-06	0.000264121	4	8e-06	0.000356749	3.5	0.000413857
8.01e-06	0.000410375	8.01e-06	0.000261336	8.01e-06	0.00019587	8.01e-06	0.00033098	3	5		8.01e-06	0.000454948	8.01e-06	0.000261336	8.01e-06	0.000198655	8.01e-06	0.000317748	3	5															8.01e-06	3	8.01e-06	0.000316355	6	8.01e-06	0.00208	5	8.01e-06	0.000273872	4	8.01e-06	0.000358838	3.5	0.000414554
8.02e-06	0.000412464	8.02e-06	0.000269693	8.02e-06	0.000196566	8.02e-06	0.000335855	3	5		8.02e-06	0.000453555	8.02e-06	0.000269693	8.02e-06	0.000185423	8.02e-06	0.000326105	3	5															8.02e-06	3	8.02e-06	0.00031148	6	8.02e-06	0.00156	5	8.02e-06	0.000275264	4	8.02e-06	0.000357445	3.5	0.00041525
8.03e-06	0.000413857	8.03e-06	0.000270389	8.03e-06	0.000199352	8.03e-06	0.00034073	3	5		8.03e-06	0.000454251	8.03e-06	0.000270389	8.03e-06	0.000183334	8.03e-06	0.000332373	3	5															8.03e-06	3	8.03e-06	0.000320533	6	8.03e-06	0.00078367	5	8.03e-06	0.000277354	4	8.03e-06	0.000360927	3.5	0.000413857
8.04e-06	0.000418732	8.04e-06	0.000274568	8.04e-06	0.000204227	8.04e-06	0.000347695	3	5		8.04e-06	0.000454251	8.04e-06	0.000274568	8.04e-06	0.000181941	8.04e-06	0.000337945	3	5															8.04e-06	3	8.04e-06	0.000324016	6	8.04e-06	0.000372767	5	8.04e-06	0.000288497	4	8.04e-06	0.00036232	3.5	0.000413857
8.05e-06	0.000418036	8.05e-06	0.000273175	8.05e-06	0.000204923	8.05e-06	0.000354659	3	5		8.05e-06	0.000459126	8.05e-06	0.000273175	8.05e-06	0.000188905	8.05e-06	0.000342123	3	5															8.05e-06	3	8.05e-06	0.000328194	6	8.05e-06	0.000252978	5	8.05e-06	0.000297551	4	8.05e-06	0.000371374	3.5	0.000415947
8.06e-06	0.000421518	8.06e-06	0.000278747	8.06e-06	0.000220245	8.06e-06	0.000356749	3	5		8.06e-06	0.000454948	8.06e-06	0.000278747	8.06e-06	0.000186816	8.06e-06	0.000354659	3	5															8.06e-06	3	8.06e-06	0.000339338	6	8.06e-06	0.000213977	5	8.06e-06	0.000295461	4	8.06e-06	0.000372767	3.5	0.000416643
8.07e-06	0.000425	8.07e-06	0.000282229	8.07e-06	0.000223031	8.07e-06	0.000358838	3	5		8.07e-06	0.000454948	8.07e-06	0.000282229	8.07e-06	0.000197263	8.07e-06	0.000363713	3	5															8.07e-06	3	8.07e-06	0.000349088	6	8.07e-06	0.000188905	5	8.07e-06	0.000305908	4	8.07e-06	0.000375553	3.5	0.00041734
8.08e-06	0.000422215	8.08e-06	0.000288497	8.08e-06	0.000227906	8.08e-06	0.000363713	3	5		8.08e-06	0.000450072	8.08e-06	0.000288497	8.08e-06	0.000193084	8.08e-06	0.000366499	3	5															8.08e-06	3	8.08e-06	0.000357445	6	8.08e-06	0.000183334	5	8.08e-06	0.000307301	4	8.08e-06	0.000378339	3.5	0.000414554
8.09e-06	0.000429179	8.09e-06	0.000291283	8.09e-06	0.000232781	8.09e-06	0.000377642	3	5		8.09e-06	0.000457733	8.09e-06	0.000291283	8.09e-06	0.000206316	8.09e-06	0.000375553	3	5															8.09e-06	3	8.09e-06	0.000359534	6	8.09e-06	0.000184726	5	8.09e-06	0.000310087	4	8.09e-06	0.000381821	3.5	0.000414554
8.1e-06	0.000427786	8.1e-06	0.000301729	8.1e-06	0.000239746	8.1e-06	0.000381124	3	5		8.1e-06	0.000457733	8.1e-06	0.000301729	8.1e-06	0.000220942	8.1e-06	0.000385303	3	5															8.1e-06	3	8.1e-06	0.000365802	6	8.1e-06	0.000186816	5	8.1e-06	0.000313569	4	8.1e-06	0.000382517	3.5	0.000414554
8.11e-06	0.000428483	8.11e-06	0.000306605	8.11e-06	0.000239049	8.11e-06	0.000388089	3	5		8.11e-06	0.000454251	8.11e-06	0.000306605	8.11e-06	0.000223727	8.11e-06	0.000389482	3	5															8.11e-06	3	8.11e-06	0.000375553	6	8.11e-06	0.000190298	5	8.11e-06	0.00031148	4	8.11e-06	0.000385999	3.5	0.000415947
8.12e-06	0.000431965	8.12e-06	0.000308694	8.12e-06	0.000245317	8.12e-06	0.000392267	3	5		8.12e-06	0.000454251	8.12e-06	0.000308694	8.12e-06	0.000220942	8.12e-06	0.000388089	3	5															8.12e-06	3	8.12e-06	0.000374856	6	8.12e-06	0.000193084	5	8.12e-06	0.000319141	4	8.12e-06	0.000387392	3.5	0.000413857
8.13e-06	0.000440322	8.13e-06	0.00031148	8.13e-06	0.000248103	8.13e-06	0.000399928	3	5		8.13e-06	0.000455644	8.13e-06	0.00031148	8.13e-06	0.000227906	8.13e-06	0.000399928	3	5															8.13e-06	3	8.13e-06	0.00037416	6	8.13e-06	0.000197959	5	8.13e-06	0.000324016	4	8.13e-06	0.000390875	3.5	0.000414554
8.14e-06	0.000434054	8.14e-06	0.000315658	8.14e-06	0.000250192	8.14e-06	0.000402714	3	5		8.14e-06	0.000457037	8.14e-06	0.000315658	8.14e-06	0.000231388	8.14e-06	0.000408982	3	5															8.14e-06	3	8.14e-06	0.000385303	6	8.14e-06	0.000200745	5	8.14e-06	0.000331677	4	8.14e-06	0.000394357	3.5	0.000418036
8.15e-06	0.000437536	8.15e-06	0.000321926	8.15e-06	0.00025855	8.15e-06	0.000411071	3	5		8.15e-06	0.000457733	8.15e-06	0.000321926	8.15e-06	0.00023696	8.15e-06	0.000418036	3	5															8.15e-06	3	8.15e-06	0.00039575	6	8.15e-06	0.000216067	5	8.15e-06	0.000333766	4	8.15e-06	0.000400625	3.5	0.00041734
8.16e-06	0.000440322	8.16e-06	0.000319141	8.16e-06	0.000268996	8.16e-06	0.000416643	3	5		8.16e-06	0.000455644	8.16e-06	0.000319141	8.16e-06	0.000241139	8.16e-06	0.000431965	3	5															8.16e-06	3	8.16e-06	0.000402714	6	8.16e-06	0.000225817	5	8.16e-06	0.000338641	4	8.16e-06	0.000403411	3.5	0.000415947
8.17e-06	0.000441019	8.17e-06	0.000324712	8.17e-06	0.000273872	8.17e-06	0.000422215	3	5		8.17e-06	0.000454251	8.17e-06	0.000324712	8.17e-06	0.000247407	8.17e-06	0.000447287	3	5															8.17e-06	3	8.17e-06	0.000411071	6	8.17e-06	0.000220942	5	8.17e-06	0.000340034	4	8.17e-06	0.000404107	3.5	0.000414554
8.18e-06	0.000447983	8.18e-06	0.000334462	8.18e-06	0.00027805	8.18e-06	0.000429179	3	5		8.18e-06	0.000460519	8.18e-06	0.000334462	8.18e-06	0.000248103	8.18e-06	0.000540611	3	5															8.18e-06	3	8.18e-06	0.000419429	6	8.18e-06	0.000227906	5	8.18e-06	0.000342123	4	8.18e-06	0.000404803	3.5	0.00041525
8.19e-06	0.000445894	8.19e-06	0.000334462	8.19e-06	0.000281533	8.19e-06	0.00043684	3	5		8.19e-06	0.000453555	8.19e-06	0.000334462	8.19e-06	0.00025855	8.19e-06	0.00244	3	5															8.19e-06	3	8.19e-06	0.000429876	6	8.19e-06	0.000234871	5	8.19e-06	0.000341427	4	8.19e-06	0.0004055	3.5	0.000415947
8.2e-06	0.000452162	8.2e-06	0.000341427	8.2e-06	0.000285711	8.2e-06	0.000443804	3	5		8.2e-06	0.000455644	8.2e-06	0.000341427	8.2e-06	0.000273175	8.2e-06	0.00415	3	5															8.2e-06	3	8.2e-06	0.000435447	6	8.2e-06	0.000235567	5	8.2e-06	0.00035257	4	8.2e-06	0.000411071	3.5	0.000419429
8.21e-06	0.000452162	8.21e-06	0.000344213	8.21e-06	0.000291283	8.21e-06	0.000457733	3	5		8.21e-06	0.000459126	8.21e-06	0.000344213	8.21e-06	0.000271086	8.21e-06	0.00411	3	5															8.21e-06	3	8.21e-06	0.00044659	6	8.21e-06	0.000241835	5	8.21e-06	0.000355356	4	8.21e-06	0.000411071	3.5	0.000413161
8.22e-06	0.000454948	8.22e-06	0.000348391	8.22e-06	0.000294765	8.22e-06	0.000957782	3	5		8.22e-06	0.000457037	8.22e-06	0.000348391	8.22e-06	0.000279443	8.22e-06	0.00347	3	5															8.22e-06	3	8.22e-06	0.000457733	6	8.22e-06	0.000247407	5	8.22e-06	0.000356052	4	8.22e-06	0.000411768	3.5	0.000412464
8.23e-06	0.000459126	8.23e-06	0.000350481	8.23e-06	0.000297551	8.23e-06	0.00337	3	5		8.23e-06	0.000456341	8.23e-06	0.000350481	8.23e-06	0.000281533	8.23e-06	0.00288	3	5															8.23e-06	3	8.23e-06	0.000546182	6	8.23e-06	0.0002488	5	8.23e-06	0.000363017	4	8.23e-06	0.000419429	3.5	0.000416643
8.24e-06	0.000464001	8.24e-06	0.000356749	8.24e-06	0.000304515	8.24e-06	0.00427	3	5		8.24e-06	0.000457037	8.24e-06	0.000356749	8.24e-06	0.000287104	8.24e-06	0.00235	3	5															8.24e-06	3	8.24e-06	0.00242	6	8.24e-06	0.000259943	5	8.24e-06	0.000365802	4	8.24e-06	0.000422911	3.5	0.00041734
8.25e-06	0.000464001	8.25e-06	0.000355356	8.25e-06	0.000312176	8.25e-06	0.00384	3	5		8.25e-06	0.000460519	8.25e-06	0.000355356	8.25e-06	0.000290586	8.25e-06	0.00193	3	5															8.25e-06	3	8.25e-06	0.00414	6	8.25e-06	0.000274568	5	8.25e-06	0.000368588	4	8.25e-06	0.000427786	3.5	0.000411071
8.26e-06	0.000467484	8.26e-06	0.000354659	8.26e-06	0.000319837	8.26e-06	0.00321	3	5		8.26e-06	0.000457037	8.26e-06	0.000354659	8.26e-06	0.000296158	8.26e-06	0.0015	3	5															8.26e-06	3	8.26e-06	0.00407	6	8.26e-06	0.000275264	5	8.26e-06	0.000375553	4	8.26e-06	0.000431268	3.5	0.000411768
8.27e-06	0.00046818	8.27e-06	0.000365106	8.27e-06	0.000319837	8.27e-06	0.00261	3	5		8.27e-06	0.000454948	8.27e-06	0.000365106	8.27e-06	0.000303122	8.27e-06	0.0008366	3	5															8.27e-06	3	8.27e-06	0.00341	6	8.27e-06	0.000278747	5	8.27e-06	0.000379731	4	8.27e-06	0.000440322	3.5	0.00041734
8.28e-06	0.000473752	8.28e-06	0.000368588	8.28e-06	0.000322623	8.28e-06	0.00207	3	5		8.28e-06	0.000457037	8.28e-06	0.000368588	8.28e-06	0.000305908	8.28e-06	0.000378339	3	5															8.28e-06	3	8.28e-06	0.0028	6	8.28e-06	0.000286408	5	8.28e-06	0.000376249	4	8.28e-06	0.00109	3.5	0.000418036
8.29e-06	0.00048002	8.29e-06	0.00037416	8.29e-06	0.000327498	8.29e-06	0.00154	3	5		8.29e-06	0.000456341	8.29e-06	0.00037416	8.29e-06	0.000314265	8.29e-06	0.000269693	3	5															8.29e-06	3	8.29e-06	0.00225	6	8.29e-06	0.000288497	5	8.29e-06	0.000379731	4	8.29e-06	0.00332	3.5	0.000412464
8.3e-06	0.000601201	8.3e-06	0.000370678	8.3e-06	0.00033307	8.3e-06	0.000786456	3	5		8.3e-06	0.000457037	8.3e-06	0.000370678	8.3e-06	0.000320533	8.3e-06	0.000218852	3	5															8.3e-06	3	8.3e-06	0.00182	6	8.3e-06	0.000289193	5	8.3e-06	0.00038391	4	8.3e-06	0.00395	3.5	0.000416643
8.31e-06	0.00252	8.31e-06	0.000377642	8.31e-06	0.000332373	8.31e-06	0.000375553	3	5		8.31e-06	0.000456341	8.31e-06	0.000377642	8.31e-06	0.000322623	8.31e-06	0.000195173	3	5															8.31e-06	3	8.31e-06	0.00121	6	8.31e-06	0.000296854	5	8.31e-06	0.000390178	4	8.31e-06	0.00347	3.5	0.00041734
8.32e-06	0.00403	8.32e-06	0.000381124	8.32e-06	0.00034282	8.32e-06	0.000255068	3	5		8.32e-06	0.000451465	8.32e-06	0.000381124	8.32e-06	0.000329587	8.32e-06	0.000195173	3	5															8.32e-06	3	8.32e-06	0.000536432	6	8.32e-06	0.00029964	5	8.32e-06	0.000394357	4	8.32e-06	0.00284	3.5	0.000411071
8.33e-06	0.00388	8.33e-06	0.000383214	8.33e-06	0.000347695	8.33e-06	0.000222335	3	5		8.33e-06	0.000454251	8.33e-06	0.000383214	8.33e-06	0.000330284	8.33e-06	0.00019587	3	5															8.33e-06	3	8.33e-06	0.000307997	6	8.33e-06	0.000304515	5	8.33e-06	0.000398535	4	8.33e-06	0.00225	3.5	0.000414554
8.34e-06	0.00319	8.34e-06	0.000385999	8.34e-06	0.000354659	8.34e-06	0.000190995	3	5		8.34e-06	0.000455644	8.34e-06	0.000385999	8.34e-06	0.000336552	8.34e-06	0.000195173	3	5															8.34e-06	3	8.34e-06	0.000249496	6	8.34e-06	0.000315658	5	8.34e-06	0.000397839	4	8.34e-06	0.00175	3.5	0.000416643
8.35e-06	0.00254	8.35e-06	0.000384607	8.35e-06	0.000356749	8.35e-06	0.000187512	3	5		8.35e-06	0.000461216	8.35e-06	0.000384607	8.35e-06	0.000339338	8.35e-06	0.000198655	3	5															8.35e-06	3	8.35e-06	0.000210495	6	8.35e-06	0.000324016	5	8.35e-06	0.000408982	4	8.35e-06	0.00122	3.5	0.00041525
8.36e-06	0.00194	8.36e-06	0.000392267	8.36e-06	0.00036232	8.36e-06	0.000190298	3	5		8.36e-06	0.000453555	8.36e-06	0.000392267	8.36e-06	0.000346302	8.36e-06	0.000214674	3	5															8.36e-06	3	8.36e-06	0.000197959	6	8.36e-06	0.000325409	5	8.36e-06	0.000413161	4	8.36e-06	0.000551057	3.5	0.000413161
8.37e-06	0.00137	8.37e-06	0.000398535	8.37e-06	0.000363713	8.37e-06	0.000198655	3	5		8.37e-06	0.000456341	8.37e-06	0.000398535	8.37e-06	0.000351874	8.37e-06	0.000216067	3	5															8.37e-06	3	8.37e-06	0.000199352	6	8.37e-06	0.000326105	5	8.37e-06	0.000412464	4	8.37e-06	0.000294069	3.5	0.00041525
8.38e-06	0.000633238	8.38e-06	0.000399928	8.38e-06	0.000369981	8.38e-06	0.000200048	3	5		8.38e-06	0.000452858	8.38e-06	0.000399928	8.38e-06	0.000358838	8.38e-06	0.000217459	3	5															8.38e-06	3	8.38e-06	0.000204227	6	8.38e-06	0.000335855	5	8.38e-06	0.00041734	4	8.38e-06	0.000220942	3.5	0.000418036
8.39e-06	0.000339338	8.39e-06	0.000404803	8.39e-06	0.000372071	8.39e-06	0.000203531	3	5		8.39e-06	0.000452162	8.39e-06	0.000404803	8.39e-06	0.000361624	8.39e-06	0.000233478	3	5															8.39e-06	3	8.39e-06	0.000203531	6	8.39e-06	0.000335855	5	8.39e-06	0.000422911	4	8.39e-06	0.000190298	3.5	0.000415947
8.4e-06	0.000249496	8.4e-06	0.000406893	8.4e-06	0.000381821	8.4e-06	0.000204227	3	5		8.4e-06	0.000455644	8.4e-06	0.000406893	8.4e-06	0.00036441	8.4e-06	0.00023696	3	5															8.4e-06	3	8.4e-06	0.00020562	6	8.4e-06	0.000342123	5	8.4e-06	0.000431965	4	8.4e-06	0.000174976	3.5	0.000418732
8.41e-06	0.000209799	8.41e-06	0.000413857	8.41e-06	0.000378339	8.41e-06	0.000213977	3	5		8.41e-06	0.000457037	8.41e-06	0.000413857	8.41e-06	0.000370678	8.41e-06	0.000246014	3	5															8.41e-06	3	8.41e-06	0.000211888	6	8.41e-06	0.000343516	5	8.41e-06	0.000430572	4	8.41e-06	0.000176369	3.5	0.000415947
8.42e-06	0.000192387	8.42e-06	0.000411071	8.42e-06	0.000382517	8.42e-06	0.000223031	3	5		8.42e-06	0.000452858	8.42e-06	0.000411071	8.42e-06	0.000373463	8.42e-06	0.000248103	3	5															8.42e-06	3	8.42e-06	0.00021537	6	8.42e-06	0.000351177	5	8.42e-06	0.000478627	4	8.42e-06	0.000170798	3.5	0.000418732
8.43e-06	0.000191691	8.43e-06	0.00041525	8.43e-06	0.000388785	8.43e-06	0.000230692	3	5		8.43e-06	0.000455644	8.43e-06	0.00041525	8.43e-06	0.000374856	8.43e-06	0.000252978	3	5															8.43e-06	3	8.43e-06	0.000224424	6	8.43e-06	0.000356052	5	8.43e-06	0.00204	4	8.43e-06	0.000173583	3.5	0.000414554
8.44e-06	0.000193084	8.44e-06	0.000416643	8.44e-06	0.000392964	8.44e-06	0.000228603	3	5		8.44e-06	0.000454948	8.44e-06	0.000416643	8.44e-06	0.000377642	8.44e-06	0.00025855	3	5															8.44e-06	3	8.44e-06	0.000240442	6	8.44e-06	0.000366499	5	8.44e-06	0.00384	4	8.44e-06	0.000177762	3.5	0.000412464
8.45e-06	0.000192387	8.45e-06	0.000418732	8.45e-06	0.000399232	8.45e-06	0.000241139	3	5		8.45e-06	0.000454251	8.45e-06	0.000418732	8.45e-06	0.00038391	8.45e-06	0.000268996	3	5															8.45e-06	3	8.45e-06	0.000240442	6	8.45e-06	0.000367892	5	8.45e-06	0.00389	4	8.45e-06	0.000179851	3.5	0.000413161
8.46e-06	0.000191691	8.46e-06	0.000421518	8.46e-06	0.000400625	8.46e-06	0.000243924	3	5		8.46e-06	0.000454948	8.46e-06	0.000421518	8.46e-06	0.000392267	8.46e-06	0.000276657	3	5															8.46e-06	3	8.46e-06	0.000249496	6	8.46e-06	0.000373463	5	8.46e-06	0.00326	4	8.46e-06	0.000183334	3.5	0.00041734
8.47e-06	0.000196566	8.47e-06	0.000421518	8.47e-06	0.000408286	8.47e-06	0.000243228	3	5		8.47e-06	0.000455644	8.47e-06	0.000421518	8.47e-06	0.000399232	8.47e-06	0.000278747	3	5															8.47e-06	3	8.47e-06	0.000251585	6	8.47e-06	0.000376249	5	8.47e-06	0.00265	4	8.47e-06	0.000186816	3.5	0.000414554
8.48e-06	0.000202138	8.48e-06	0.000431965	8.48e-06	0.000408982	8.48e-06	0.000252282	3	5		8.48e-06	0.000452162	8.48e-06	0.000431965	8.48e-06	0.000399232	8.48e-06	0.000292676	3	5															8.48e-06	3	8.48e-06	0.000254371	6	8.48e-06	0.000381821	5	8.48e-06	0.00208	4	8.48e-06	0.000202138	3.5	0.00041734
8.49e-06	0.000201441	8.49e-06	0.000433358	8.49e-06	0.000412464	8.49e-06	0.000257157	3	5		8.49e-06	0.000452162	8.49e-06	0.000433358	8.49e-06	0.000406196	8.49e-06	0.000300337	3	5															8.49e-06	3	8.49e-06	0.00025646	6	8.49e-06	0.000384607	5	8.49e-06	0.0016	4	8.49e-06	0.000200048	3.5	0.000416643
8.5e-06	0.000213281	8.5e-06	0.000436144	8.5e-06	0.000415947	8.5e-06	0.00025646	3	5		8.5e-06	0.000457733	8.5e-06	0.000436144	8.5e-06	0.000411768	8.5e-06	0.000305908	3	5															8.5e-06	3	8.5e-06	0.000271086	6	8.5e-06	0.00038391	5	8.5e-06	0.000943853	4	8.5e-06	0.000202138	3.5	0.000414554
8.51e-06	0.000221638	8.51e-06	0.000442412	8.51e-06	0.000426393	8.51e-06	0.000270389	3	5		8.51e-06	0.000457037	8.51e-06	0.000442412	8.51e-06	0.000411768	8.51e-06	0.000308694	3	5															8.51e-06	3	8.51e-06	0.000273175	6	8.51e-06	0.000397143	5	8.51e-06	0.000423608	4	8.51e-06	0.000207709	3.5	0.000414554
8.52e-06	0.000218852	8.52e-06	0.000447287	8.52e-06	0.00042709	8.52e-06	0.000283622	3	5		8.52e-06	0.000454948	8.52e-06	0.000447287	8.52e-06	0.000415947	8.52e-06	0.000314962	3	5															8.52e-06	3	8.52e-06	0.000276657	6	8.52e-06	0.000399232	5	8.52e-06	0.000259943	4	8.52e-06	0.000213281	3.5	0.000412464
8.53e-06	0.00022721	8.53e-06	0.000449376	8.53e-06	0.000432661	8.53e-06	0.000290586	3	5		8.53e-06	0.00045843	8.53e-06	0.000449376	8.53e-06	0.000418732	8.53e-06	0.000323319	3	5															8.53e-06	3	8.53e-06	0.000287801	6	8.53e-06	0.000404107	5	8.53e-06	0.000212584	4	8.53e-06	0.000213281	3.5	0.000414554
8.54e-06	0.000229995	8.54e-06	0.000454251	8.54e-06	0.000441019	8.54e-06	0.000288497	3	5		8.54e-06	0.000454948	8.54e-06	0.000454251	8.54e-06	0.00042709	8.54e-06	0.000333766	3	5															8.54e-06	3	8.54e-06	0.000297551	6	8.54e-06	0.000410375	5	8.54e-06	0.000186816	4	8.54e-06	0.000220942	3.5	0.000411768
8.55e-06	0.000235567	8.55e-06	0.000521806	8.55e-06	0.00044868	8.55e-06	0.000301033	3	5		8.55e-06	0.000459126	8.55e-06	0.000521806	8.55e-06	0.000426393	8.55e-06	0.000338641	3	5															8.55e-06	3	8.55e-06	0.000304515	6	8.55e-06	0.000414554	5	8.55e-06	0.000182637	4	8.55e-06	0.000220245	3.5	0.00041734
8.56e-06	0.000237656	8.56e-06	0.00223	8.56e-06	0.00059563	8.56e-06	0.000298944	3	5		8.56e-06	0.000457037	8.56e-06	0.00223	8.56e-06	0.000432661	8.56e-06	0.000341427	3	5															8.56e-06	3	8.56e-06	0.000305212	6	8.56e-06	0.000420125	5	8.56e-06	0.000180548	4	8.56e-06	0.000223727	3.5	0.000416643
8.57e-06	0.000241139	8.57e-06	0.00395	8.57e-06	0.0026	8.57e-06	0.000305212	3	5		8.57e-06	0.00045843	8.57e-06	0.00395	8.57e-06	0.000439626	8.57e-06	0.000349088	3	5															8.57e-06	3	8.57e-06	0.000310783	6	8.57e-06	0.000422911	5	8.57e-06	0.000179851	4	8.57e-06	0.000235567	3.5	0.00041734
8.58e-06	0.000241835	8.58e-06	0.00392	8.58e-06	0.00407	8.58e-06	0.000314962	3	5		8.58e-06	0.000456341	8.58e-06	0.00392	8.58e-06	0.000443804	8.58e-06	0.000363713	3	5															8.58e-06	3	8.58e-06	0.000317051	6	8.58e-06	0.000426393	5	8.58e-06	0.000181941	4	8.58e-06	0.000243228	3.5	0.000414554
8.59e-06	0.000247407	8.59e-06	0.00324	8.59e-06	0.00389	8.59e-06	0.000315658	3	5		8.59e-06	0.000452858	8.59e-06	0.00324	8.59e-06	0.00044868	8.59e-06	0.000367195	3	5															8.59e-06	3	8.59e-06	0.000327498	6	8.59e-06	0.000434054	5	8.59e-06	0.00018403	4	8.59e-06	0.000245317	3.5	0.000420125
8.6e-06	0.000260639	8.6e-06	0.00258	8.6e-06	0.00323	8.6e-06	0.000322623	3	5		8.6e-06	0.000454251	8.6e-06	0.00258	8.6e-06	0.000450769	8.6e-06	0.000376249	3	5															8.6e-06	3	8.6e-06	0.000332373	6	8.6e-06	0.000440322	5	8.6e-06	0.000189602	4	8.6e-06	0.0002488	3.5	0.000418036
8.61e-06	0.000261336	8.61e-06	0.00193	8.61e-06	0.00259	8.61e-06	0.000329587	3	5		8.61e-06	0.00045843	8.61e-06	0.00193	8.61e-06	0.000457037	8.61e-06	0.000381821	3	5															8.61e-06	3	8.61e-06	0.000333766	6	8.61e-06	0.00044659	5	8.61e-06	0.000189602	4	8.61e-06	0.000255068	3.5	0.000411768
8.62e-06	0.000266907	8.62e-06	0.00136	8.62e-06	0.002	8.62e-06	0.000334462	3	5		8.62e-06	0.000454251	8.62e-06	0.00136	8.62e-06	0.000459126	8.62e-06	0.000389482	3	5															8.62e-06	3	8.62e-06	0.000351874	6	8.62e-06	0.000455644	5	8.62e-06	0.000198655	4	8.62e-06	0.000254371	3.5	0.00041525
8.63e-06	0.000272479	8.63e-06	0.000667364	8.63e-06	0.0015	8.63e-06	0.000343516	3	5		8.63e-06	0.000456341	8.63e-06	0.000667364	8.63e-06	0.000470269	8.63e-06	0.000392267	3	5															8.63e-06	3	8.63e-06	0.000355356	6	8.63e-06	0.000466787	5	8.63e-06	0.000209102	4	8.63e-06	0.000260639	3.5	0.000419429
8.64e-06	0.000272479	8.64e-06	0.000345606	8.64e-06	0.000821975	8.64e-06	0.000349784	3	5		8.64e-06	0.00045843	8.64e-06	0.000345606	8.64e-06	0.000473055	8.64e-06	0.000403411	3	5															8.64e-06	3	8.64e-06	0.000360231	6	8.64e-06	0.000583094	5	8.64e-06	0.000211888	4	8.64e-06	0.000262032	3.5	0.00041525
8.65e-06	0.000275961	8.65e-06	0.000244621	8.65e-06	0.000387392	8.65e-06	0.000354659	3	5		8.65e-06	0.000454948	8.65e-06	0.000244621	8.65e-06	0.000481413	8.65e-06	0.000416643	3	5															8.65e-06	3	8.65e-06	0.000363017	6	8.65e-06	0.00253	5	8.65e-06	0.000219549	4	8.65e-06	0.000262728	3.5	0.000415947
8.66e-06	0.000283622	8.66e-06	0.00021537	8.66e-06	0.000251585	8.66e-06	0.000357445	3	5		8.66e-06	0.000453555	8.66e-06	0.00021537	8.66e-06	0.00050161	8.66e-06	0.000420822	3	5															8.66e-06	3	8.66e-06	0.000366499	6	8.66e-06	0.00413	5	8.66e-06	0.000223031	4	8.66e-06	0.000273175	3.5	0.000413857
8.67e-06	0.000280836	8.67e-06	0.000197959	8.67e-06	0.000214674	8.67e-06	0.000359534	3	5		8.67e-06	0.000459823	8.67e-06	0.000197959	8.67e-06	0.00173	8.67e-06	0.000434751	3	5															8.67e-06	3	8.67e-06	0.000376946	6	8.67e-06	0.00402	5	8.67e-06	0.000220942	4	8.67e-06	0.000282925	3.5	0.000419429
8.68e-06	0.00028989	8.68e-06	0.000196566	8.68e-06	0.000192387	8.68e-06	0.000368588	3	5		8.68e-06	0.000454948	8.68e-06	0.000196566	8.68e-06	0.00396	8.68e-06	0.000454251	3	5															8.68e-06	3	8.68e-06	0.000384607	6	8.68e-06	0.00337	5	8.68e-06	0.00022721	4	8.68e-06	0.000281533	3.5	0.000414554
8.69e-06	0.000294765	8.69e-06	0.000190995	8.69e-06	0.000187512	8.69e-06	0.000376249	3	5		8.69e-06	0.000461216	8.69e-06	0.000190995	8.69e-06	0.00427	8.69e-06	0.00117	3	5															8.69e-06	3	8.69e-06	0.000385999	6	8.69e-06	0.00277	5	8.69e-06	0.000229299	4	8.69e-06	0.000285015	3.5	0.000420125
8.7e-06	0.000303122	8.7e-06	0.00019378	8.7e-06	0.000190995	8.7e-06	0.000384607	3	5		8.7e-06	0.000454251	8.7e-06	0.00019378	8.7e-06	0.00367	8.7e-06	0.00357	3	5															8.7e-06	3	8.7e-06	0.000396446	6	8.7e-06	0.00221	5	8.7e-06	0.000233478	4	8.7e-06	0.000292676	3.5	0.000414554
8.71e-06	0.000305212	8.71e-06	0.000194477	8.71e-06	0.000189602	8.71e-06	0.00039366	3	5		8.71e-06	0.000459823	8.71e-06	0.000194477	8.71e-06	0.00304	8.71e-06	0.00426	3	5															8.71e-06	3	8.71e-06	0.000404107	6	8.71e-06	0.00173	5	8.71e-06	0.000241139	4	8.71e-06	0.000292676	3.5	0.00041525
8.72e-06	0.000306605	8.72e-06	0.000201441	8.72e-06	0.000190298	8.72e-06	0.000399928	3	5		8.72e-06	0.000459126	8.72e-06	0.000201441	8.72e-06	0.00244	8.72e-06	0.00379	3	5															8.72e-06	3	8.72e-06	0.000411071	6	8.72e-06	0.001	5	8.72e-06	0.000248103	4	8.72e-06	0.000295461	3.5	0.000420125
8.73e-06	0.000308694	8.73e-06	0.000200048	8.73e-06	0.000192387	8.73e-06	0.000400625	3	5		8.73e-06	0.000461216	8.73e-06	0.000200048	8.73e-06	0.00196	8.73e-06	0.00317	3	5															8.73e-06	3	8.73e-06	0.000416643	6	8.73e-06	0.000447983	5	8.73e-06	0.000252282	4	8.73e-06	0.000290586	3.5	0.000413857
8.74e-06	0.000312873	8.74e-06	0.000204923	8.74e-06	0.000197959	8.74e-06	0.000409679	3	5		8.74e-06	0.000457037	8.74e-06	0.000204923	8.74e-06	0.0014	8.74e-06	0.00259	3	5															8.74e-06	3	8.74e-06	0.000425697	6	8.74e-06	0.000278747	5	8.74e-06	0.000257853	4	8.74e-06	0.00029964	3.5	0.000413161
8.75e-06	0.000317748	8.75e-06	0.000211888	8.75e-06	0.000200745	8.75e-06	0.00041525	3	5		8.75e-06	0.000457733	8.75e-06	0.000211888	8.75e-06	0.000639506	8.75e-06	0.00213	3	5															8.75e-06	3	8.75e-06	0.000429179	6	8.75e-06	0.000227906	5	8.75e-06	0.00025855	4	8.75e-06	0.000303819	3.5	0.000415947
8.76e-06	0.000317748	8.76e-06	0.000224424	8.76e-06	0.000216067	8.76e-06	0.000418036	3	5		8.76e-06	0.000456341	8.76e-06	0.000224424	8.76e-06	0.00033307	8.76e-06	0.00174	3	5															8.76e-06	3	8.76e-06	0.000443804	6	8.76e-06	0.000190298	5	8.76e-06	0.000266907	4	8.76e-06	0.000312176	3.5	0.000411071
8.77e-06	0.000324712	8.77e-06	0.000224424	8.77e-06	0.000224424	8.77e-06	0.000425697	3	5		8.77e-06	0.000459126	8.77e-06	0.000224424	8.77e-06	0.00024671	8.77e-06	0.00127	3	5															8.77e-06	3	8.77e-06	0.000454948	6	8.77e-06	0.000182637	5	8.77e-06	0.000269693	4	8.77e-06	0.000316355	3.5	0.000412464
8.78e-06	0.000332373	8.78e-06	0.000231388	8.78e-06	0.000223031	8.78e-06	0.000432661	3	5		8.78e-06	0.000456341	8.78e-06	0.000231388	8.78e-06	0.000201441	8.78e-06	0.000602594	3	5															8.78e-06	3	8.78e-06	0.000463305	6	8.78e-06	0.00018403	5	8.78e-06	0.000271782	4	8.78e-06	0.000314962	3.5	0.000412464
8.79e-06	0.000333766	8.79e-06	0.000232781	8.79e-06	0.000229299	8.79e-06	0.000443108	3	5		8.79e-06	0.000454948	8.79e-06	0.000232781	8.79e-06	0.000187512	8.79e-06	0.000316355	3	5															8.79e-06	3	8.79e-06	0.00108	6	8.79e-06	0.000190995	5	8.79e-06	0.000271782	4	8.79e-06	0.000324016	3.5	0.000415947
8.8e-06	0.000339338	8.8e-06	0.000236264	8.8e-06	0.000232085	8.8e-06	0.00044868	3	5		8.8e-06	0.000456341	8.8e-06	0.000236264	8.8e-06	0.000181941	8.8e-06	0.000247407	3	5															8.8e-06	3	8.8e-06	0.0035	6	8.8e-06	0.000186119	5	8.8e-06	0.000277354	4	8.8e-06	0.000326802	3.5	0.00041525
8.81e-06	0.000342123	8.81e-06	0.000239049	8.81e-06	0.000233478	8.81e-06	0.000542003	3	5		8.81e-06	0.000450769	8.81e-06	0.000239049	8.81e-06	0.000181941	8.81e-06	0.000206316	3	5															8.81e-06	3	8.81e-06	0.00427	6	8.81e-06	0.000194477	5	8.81e-06	0.000291283	4	8.81e-06	0.000328194	3.5	0.000413857
8.82e-06	0.000343516	8.82e-06	0.00024671	8.82e-06	0.000239746	8.82e-06	0.00241	3	5		8.82e-06	0.00045843	8.82e-06	0.00024671	8.82e-06	0.00018403	8.82e-06	0.000191691	3	5															8.82e-06	3	8.82e-06	0.00379	6	8.82e-06	0.000197959	5	8.82e-06	0.000294765	4	8.82e-06	0.000327498	3.5	0.000413857
8.83e-06	0.000346998	8.83e-06	0.000247407	8.83e-06	0.000250889	8.83e-06	0.00415	3	5		8.83e-06	0.000459126	8.83e-06	0.000247407	8.83e-06	0.000186816	8.83e-06	0.000191691	3	5															8.83e-06	3	8.83e-06	0.00313	6	8.83e-06	0.000202834	5	8.83e-06	0.000296854	4	8.83e-06	0.00033098	3.5	0.000411768
8.84e-06	0.000348391	8.84e-06	0.000248103	8.84e-06	0.0002488	8.84e-06	0.00409	3	5		8.84e-06	0.000454251	8.84e-06	0.000248103	8.84e-06	0.000194477	8.84e-06	0.000194477	3	5															8.84e-06	3	8.84e-06	0.00253	6	8.84e-06	0.000214674	5	8.84e-06	0.000298944	4	8.84e-06	0.000333766	3.5	0.000413161
8.85e-06	0.000351177	8.85e-06	0.000264818	8.85e-06	0.000252978	8.85e-06	0.00345	3	5		8.85e-06	0.000453555	8.85e-06	0.000264818	8.85e-06	0.000200745	8.85e-06	0.000194477	3	5															8.85e-06	3	8.85e-06	0.00205	6	8.85e-06	0.00022721	5	8.85e-06	0.000304515	4	8.85e-06	0.000338641	3.5	0.000416643
8.86e-06	0.000356052	8.86e-06	0.000273175	8.86e-06	0.000265514	8.86e-06	0.00285	3	5		8.86e-06	0.000453555	8.86e-06	0.000273175	8.86e-06	0.000206316	8.86e-06	0.000204923	3	5															8.86e-06	3	8.86e-06	0.0016	6	8.86e-06	0.00022512	5	8.86e-06	0.000305908	4	8.86e-06	0.000344909	3.5	0.000416643
8.87e-06	0.000360927	8.87e-06	0.0002683	8.87e-06	0.000271086	8.87e-06	0.00226	3	5		8.87e-06	0.000450072	8.87e-06	0.0002683	8.87e-06	0.000213281	8.87e-06	0.000207013	3	5															8.87e-06	3	8.87e-06	0.000895798	6	8.87e-06	0.000229995	5	8.87e-06	0.000313569	4	8.87e-06	0.000346302	3.5	0.00041734
8.88e-06	0.000367195	8.88e-06	0.000273872	8.88e-06	0.000273175	8.88e-06	0.00177	3	5		8.88e-06	0.000455644	8.88e-06	0.000273872	8.88e-06	0.000216067	8.88e-06	0.000213977	3	5															8.88e-06	3	8.88e-06	0.000403411	6	8.88e-06	0.000234174	5	8.88e-06	0.000307997	4	8.88e-06	0.000351177	3.5	0.000414554
8.89e-06	0.000368588	8.89e-06	0.000273872	8.89e-06	0.000276657	8.89e-06	0.00111	3	5		8.89e-06	0.000454251	8.89e-06	0.000273872	8.89e-06	0.000227906	8.89e-06	0.000229299	3	5															8.89e-06	3	8.89e-06	0.000279443	6	8.89e-06	0.000241139	5	8.89e-06	0.000319837	4	8.89e-06	0.000356749	3.5	0.000418036
8.9e-06	0.000368588	8.9e-06	0.000281533	8.9e-06	0.000283622	8.9e-06	0.000493252	3	5		8.9e-06	0.000457733	8.9e-06	0.000281533	8.9e-06	0.000228603	8.9e-06	0.000233478	3	5															8.9e-06	3	8.9e-06	0.000234871	6	8.9e-06	0.000236264	5	8.9e-06	0.000322623	4	8.9e-06	0.000357445	3.5	0.000413857
8.91e-06	0.000369981	8.91e-06	0.000287104	8.91e-06	0.000287104	8.91e-06	0.000293372	3	5		8.91e-06	0.000455644	8.91e-06	0.000287104	8.91e-06	0.000232085	8.91e-06	0.000232781	3	5															8.91e-06	3	8.91e-06	0.000199352	6	8.91e-06	0.000242532	5	8.91e-06	0.000328194	4	8.91e-06	0.000355356	3.5	0.000411768
8.92e-06	0.000376946	8.92e-06	0.000286408	8.92e-06	0.000285711	8.92e-06	0.000233478	3	5		8.92e-06	0.000451465	8.92e-06	0.000286408	8.92e-06	0.000233478	8.92e-06	0.000243228	3	5															8.92e-06	3	8.92e-06	0.000200048	6	8.92e-06	0.000250889	5	8.92e-06	0.000332373	4	8.92e-06	0.000359534	3.5	0.000413857
8.93e-06	0.000383214	8.93e-06	0.000291979	8.93e-06	0.000293372	8.93e-06	0.000198655	3	5		8.93e-06	0.000454251	8.93e-06	0.000291979	8.93e-06	0.000244621	8.93e-06	0.000251585	3	5															8.93e-06	3	8.93e-06	0.000202834	6	8.93e-06	0.000255764	5	8.93e-06	0.000336552	4	8.93e-06	0.000365106	3.5	0.000414554
8.94e-06	0.000377642	8.94e-06	0.000301729	8.94e-06	0.000301033	8.94e-06	0.000188209	3	5		8.94e-06	0.000452858	8.94e-06	0.000301729	8.94e-06	0.000249496	8.94e-06	0.000252978	3	5															8.94e-06	3	8.94e-06	0.000204923	6	8.94e-06	0.000268996	5	8.94e-06	0.000341427	4	8.94e-06	0.000359534	3.5	0.000413161
8.95e-06	0.000385303	8.95e-06	0.000305908	8.95e-06	0.000310087	8.95e-06	0.00019378	3	5		8.95e-06	0.000451465	8.95e-06	0.000305908	8.95e-06	0.000249496	8.95e-06	0.000260639	3	5															8.95e-06	3	8.95e-06	0.000202138	6	8.95e-06	0.000273872	5	8.95e-06	0.000344213	4	8.95e-06	0.00037416	3.5	0.000414554
8.96e-06	0.000389482	8.96e-06	0.00031148	8.96e-06	0.000314962	8.96e-06	0.000192387	3	5		8.96e-06	0.000455644	8.96e-06	0.00031148	8.96e-06	0.000259943	8.96e-06	0.0002683	3	5															8.96e-06	3	8.96e-06	0.000207709	6	8.96e-06	0.000276657	5	8.96e-06	0.000346302	4	8.96e-06	0.000375553	3.5	0.00041525
8.97e-06	0.000388785	8.97e-06	0.000312176	8.97e-06	0.000319141	8.97e-06	0.000193084	3	5		8.97e-06	0.000455644	8.97e-06	0.000312176	8.97e-06	0.000276657	8.97e-06	0.000275961	3	5															8.97e-06	3	8.97e-06	0.000216067	6	8.97e-06	0.000282229	5	8.97e-06	0.000350481	4	8.97e-06	0.000376249	3.5	0.000418036
8.98e-06	0.000394357	8.98e-06	0.000315658	8.98e-06	0.000321926	8.98e-06	0.000201441	3	5		8.98e-06	0.000457037	8.98e-06	0.000315658	8.98e-06	0.000276657	8.98e-06	0.000283622	3	5															8.98e-06	3	8.98e-06	0.000214674	6	8.98e-06	0.000284318	5	8.98e-06	0.000353266	4	8.98e-06	0.000377642	3.5	0.00041525
8.99e-06	0.000396446	8.99e-06	0.000322623	8.99e-06	0.000326105	8.99e-06	0.00020562	3	5		8.99e-06	0.000457037	8.99e-06	0.000322623	8.99e-06	0.000275961	8.99e-06	0.000291979	3	5															8.99e-06	3	8.99e-06	0.000232781	6	8.99e-06	0.000291979	5	8.99e-06	0.000359534	4	8.99e-06	0.000381821	3.5	0.000418036
9e-06	0.000397143	9e-06	0.000319837	9e-06	0.000332373	9e-06	0.000209799	3	5		9e-06	0.000461216	9e-06	0.000319837	9e-06	0.00028014	9e-06	0.000301729	3	5															9e-06	3	9e-06	0.00023696	6	9e-06	0.000301729	5	9e-06	0.000356749	4	9e-06	0.000378339	3.5	0.000408982
9.01e-06	0.000397143	9.01e-06	0.000324712	9.01e-06	0.000330284	9.01e-06	0.000220942	3	5		9.01e-06	0.000457037	9.01e-06	0.000324712	9.01e-06	0.00028989	9.01e-06	0.000302426	3	5															9.01e-06	3	9.01e-06	0.000245317	6	9.01e-06	0.000301729	5	9.01e-06	0.000366499	4	9.01e-06	0.000382517	3.5	0.000411768
9.02e-06	0.000402018	9.02e-06	0.000332373	9.02e-06	0.000333766	9.02e-06	0.000229299	3	5		9.02e-06	0.000460519	9.02e-06	0.000332373	9.02e-06	0.000291979	9.02e-06	0.000310783	3	5															9.02e-06	3	9.02e-06	0.000252282	6	9.02e-06	0.000303122	5	9.02e-06	0.000372767	4	9.02e-06	0.000388089	3.5	0.000415947
9.03e-06	0.000406196	9.03e-06	0.000338641	9.03e-06	0.000344213	9.03e-06	0.000233478	3	5		9.03e-06	0.000460519	9.03e-06	0.000338641	9.03e-06	0.000291979	9.03e-06	0.000319141	3	5															9.03e-06	3	9.03e-06	0.00025646	6	9.03e-06	0.000314265	5	9.03e-06	0.000375553	4	9.03e-06	0.000388089	3.5	0.00041525
9.04e-06	0.000411071	9.04e-06	0.000339338	9.04e-06	0.000345606	9.04e-06	0.000236264	3	5		9.04e-06	0.000462609	9.04e-06	0.000339338	9.04e-06	0.000298944	9.04e-06	0.000324016	3	5															9.04e-06	3	9.04e-06	0.000253675	6	9.04e-06	0.000320533	5	9.04e-06	0.000381124	4	9.04e-06	0.000391571	3.5	0.000412464
9.05e-06	0.000410375	9.05e-06	0.000344213	9.05e-06	0.000353963	9.05e-06	0.000239746	3	5		9.05e-06	0.000457733	9.05e-06	0.000344213	9.05e-06	0.00031148	9.05e-06	0.000335159	3	5															9.05e-06	3	9.05e-06	0.000263425	6	9.05e-06	0.000326105	5	9.05e-06	0.000380428	4	9.05e-06	0.000396446	3.5	0.000411768
9.06e-06	0.000411768	9.06e-06	0.000350481	9.06e-06	0.000353963	9.06e-06	0.000243924	3	5		9.06e-06	0.00045843	9.06e-06	0.000350481	9.06e-06	0.000314962	9.06e-06	0.000333766	3	5															9.06e-06	3	9.06e-06	0.000264121	6	9.06e-06	0.000328891	5	9.06e-06	0.000381124	4	9.06e-06	0.000403411	3.5	0.000418732
9.07e-06	0.000414554	9.07e-06	0.00035257	9.07e-06	0.000363017	9.07e-06	0.000253675	3	5		9.07e-06	0.000459823	9.07e-06	0.00035257	9.07e-06	0.000325409	9.07e-06	0.000345606	3	5															9.07e-06	3	9.07e-06	0.000272479	6	9.07e-06	0.000335159	5	9.07e-06	0.000384607	4	9.07e-06	0.000402714	3.5	0.000418732
9.08e-06	0.000418036	9.08e-06	0.000353963	9.08e-06	0.000366499	9.08e-06	0.00025646	3	5		9.08e-06	0.000457733	9.08e-06	0.000353963	9.08e-06	0.000321926	9.08e-06	0.000356052	3	5															9.08e-06	3	9.08e-06	0.000279443	6	9.08e-06	0.000337248	5	9.08e-06	0.000392267	4	9.08e-06	0.000408286	3.5	0.000412464
9.09e-06	0.000427786	9.09e-06	0.000357445	9.09e-06	0.000366499	9.09e-06	0.000264121	3	5		9.09e-06	0.000461216	9.09e-06	0.000357445	9.09e-06	0.00033098	9.09e-06	0.000360927	3	5															9.09e-06	3	9.09e-06	0.000296158	6	9.09e-06	0.000342123	5	9.09e-06	0.00039366	4	9.09e-06	0.000410375	3.5	0.000418732
9.1e-06	0.000421518	9.1e-06	0.000360231	9.1e-06	0.000376946	9.1e-06	0.000264121	3	5		9.1e-06	0.00045843	9.1e-06	0.000360231	9.1e-06	0.000336552	9.1e-06	0.000369285	3	5															9.1e-06	3	9.1e-06	0.000305908	6	9.1e-06	0.000344213	5	9.1e-06	0.00039575	4	9.1e-06	0.000406196	3.5	0.000415947
9.11e-06	0.000424304	9.11e-06	0.000363713	9.11e-06	0.000378339	9.11e-06	0.00028014	3	5		9.11e-06	0.000461216	9.11e-06	0.000363713	9.11e-06	0.000335159	9.11e-06	0.000376249	3	5															9.11e-06	3	9.11e-06	0.000307301	6	9.11e-06	0.00035257	5	9.11e-06	0.000406893	4	9.11e-06	0.000411768	3.5	0.000413857
9.12e-06	0.000422911	9.12e-06	0.000368588	9.12e-06	0.000377642	9.12e-06	0.000289193	3	5		9.12e-06	0.000461216	9.12e-06	0.000368588	9.12e-06	0.00034073	9.12e-06	0.000385303	3	5															9.12e-06	3	9.12e-06	0.000312176	6	9.12e-06	0.000361624	5	9.12e-06	0.000411768	4	9.12e-06	0.000413161	3.5	0.000418036
9.13e-06	0.00042709	9.13e-06	0.000370678	9.13e-06	0.000385999	9.13e-06	0.000293372	3	5		9.13e-06	0.000460519	9.13e-06	0.000370678	9.13e-06	0.000344213	9.13e-06	0.000394357	3	5															9.13e-06	3	9.13e-06	0.000314265	6	9.13e-06	0.000359534	5	9.13e-06	0.000411768	4	9.13e-06	0.000413857	3.5	0.000418036
9.14e-06	0.000429876	9.14e-06	0.00037416	9.14e-06	0.000389482	9.14e-06	0.000298247	3	5		9.14e-06	0.000459126	9.14e-06	0.00037416	9.14e-06	0.000349784	9.14e-06	0.000396446	3	5															9.14e-06	3	9.14e-06	0.000320533	6	9.14e-06	0.000367195	5	9.14e-06	0.000413857	4	9.14e-06	0.000424304	3.5	0.00041525
9.15e-06	0.000431268	9.15e-06	0.000378339	9.15e-06	0.000399232	9.15e-06	0.000297551	3	5		9.15e-06	0.000457733	9.15e-06	0.000378339	9.15e-06	0.000358838	9.15e-06	0.000410375	3	5															9.15e-06	3	9.15e-06	0.000328891	6	9.15e-06	0.000375553	5	9.15e-06	0.00041734	4	9.15e-06	0.000429876	3.5	0.000414554
9.16e-06	0.000434054	9.16e-06	0.000385999	9.16e-06	0.000401321	9.16e-06	0.000301033	3	5		9.16e-06	0.000459126	9.16e-06	0.000385999	9.16e-06	0.000363017	9.16e-06	0.000414554	3	5															9.16e-06	3	9.16e-06	0.00033307	6	9.16e-06	0.000376946	5	9.16e-06	0.000422911	4	9.16e-06	0.000433358	3.5	0.00041734
9.17e-06	0.000437536	9.17e-06	0.000386696	9.17e-06	0.000406893	9.17e-06	0.000313569	3	5		9.17e-06	0.000456341	9.17e-06	0.000386696	9.17e-06	0.000369285	9.17e-06	0.000427786	3	5															9.17e-06	3	9.17e-06	0.000337945	6	9.17e-06	0.000379035	5	9.17e-06	0.000428483	4	9.17e-06	0.000439626	3.5	0.000413857
9.18e-06	0.00043684	9.18e-06	0.000385999	9.18e-06	0.000408286	9.18e-06	0.000315658	3	5		9.18e-06	0.000456341	9.18e-06	0.000385999	9.18e-06	0.000367195	9.18e-06	0.000436144	3	5															9.18e-06	3	9.18e-06	0.000351874	6	9.18e-06	0.000389482	5	9.18e-06	0.000438929	4	9.18e-06	0.000518324	3.5	0.000415947
9.19e-06	0.000442412	9.19e-06	0.00039366	9.19e-06	0.000411768	9.19e-06	0.000317051	3	5		9.19e-06	0.000456341	9.19e-06	0.00039366	9.19e-06	0.000375553	9.19e-06	0.000722383	3	5															9.19e-06	3	9.19e-06	0.000353963	6	9.19e-06	0.000389482	5	9.19e-06	0.000527378	4	9.19e-06	0.00227	3.5	0.000413161
9.2e-06	0.000445894	9.2e-06	0.00039366	9.2e-06	0.00041734	9.2e-06	0.000331677	3	5		9.2e-06	0.00045843	9.2e-06	0.00039366	9.2e-06	0.000383214	9.2e-06	0.00299	3	5															9.2e-06	3	9.2e-06	0.000358142	6	9.2e-06	0.00039575	5	9.2e-06	0.00231	4	9.2e-06	0.00386	3.5	0.00041525
9.21e-06	0.000442412	9.21e-06	0.000398535	9.21e-06	0.000425	9.21e-06	0.000336552	3	5		9.21e-06	0.000456341	9.21e-06	0.000398535	9.21e-06	0.000383214	9.21e-06	0.00423	3	5															9.21e-06	3	9.21e-06	0.000368588	6	9.21e-06	0.000398535	5	9.21e-06	0.00391	4	9.21e-06	0.00378	3.5	0.000418732
9.22e-06	0.000450072	9.22e-06	0.000397143	9.22e-06	0.000429179	9.22e-06	0.000342123	3	5		9.22e-06	0.000454948	9.22e-06	0.000397143	9.22e-06	0.000386696	9.22e-06	0.00396	3	5															9.22e-06	3	9.22e-06	0.000376946	6	9.22e-06	0.000403411	5	9.22e-06	0.00384	4	9.22e-06	0.00315	3.5	0.00041734
9.23e-06	0.000443804	9.23e-06	0.000402018	9.23e-06	0.000438233	9.23e-06	0.000348391	3	5		9.23e-06	0.000456341	9.23e-06	0.000402018	9.23e-06	0.000392964	9.23e-06	0.00333	3	5															9.23e-06	3	9.23e-06	0.000379731	6	9.23e-06	0.000408982	5	9.23e-06	0.0032	4	9.23e-06	0.00255	3.5	0.00041525
9.24e-06	0.000452858	9.24e-06	0.000407589	9.24e-06	0.000445197	9.24e-06	0.000351874	3	5		9.24e-06	0.000459126	9.24e-06	0.000407589	9.24e-06	0.000397143	9.24e-06	0.00275	3	5															9.24e-06	3	9.24e-06	0.000386696	6	9.24e-06	0.000416643	5	9.24e-06	0.00259	4	9.24e-06	0.002	3.5	0.00041734
9.25e-06	0.000454251	9.25e-06	0.000413857	9.25e-06	0.000807349	9.25e-06	0.00036232	3	5		9.25e-06	0.000457037	9.25e-06	0.000413857	9.25e-06	0.000398535	9.25e-06	0.00225	3	5															9.25e-06	3	9.25e-06	0.000388785	6	9.25e-06	0.000421518	5	9.25e-06	0.00202	4	9.25e-06	0.00154	3.5	0.000414554
9.26e-06	0.000452858	9.26e-06	0.000414554	9.26e-06	0.00308	9.26e-06	0.000363017	3	5		9.26e-06	0.000455644	9.26e-06	0.000414554	9.26e-06	0.000404803	9.26e-06	0.00186	3	5															9.26e-06	3	9.26e-06	0.000396446	6	9.26e-06	0.000420822	5	9.26e-06	0.00155	4	9.26e-06	0.000869333	3.5	0.00041734
9.27e-06	0.000456341	9.27e-06	0.000413857	9.27e-06	0.00412	9.27e-06	0.000369981	3	5		9.27e-06	0.000461912	9.27e-06	0.000413857	9.27e-06	0.000415947	9.27e-06	0.00145	3	5															9.27e-06	3	9.27e-06	0.000402714	6	9.27e-06	0.000431268	5	9.27e-06	0.000876298	4	9.27e-06	0.000385999	3.5	0.000418036
9.28e-06	0.000455644	9.28e-06	0.000419429	9.28e-06	0.00375	9.28e-06	0.00037416	3	5		9.28e-06	0.000457733	9.28e-06	0.000419429	9.28e-06	0.000413857	9.28e-06	0.000796903	3	5															9.28e-06	3	9.28e-06	0.000409679	6	9.28e-06	0.000433358	5	9.28e-06	0.00039366	4	9.28e-06	0.000243228	3.5	0.000415947
9.29e-06	0.000461912	9.29e-06	0.000424304	9.29e-06	0.00309	9.29e-06	0.000383214	3	5		9.29e-06	0.000453555	9.29e-06	0.000424304	9.29e-06	0.000416643	9.29e-06	0.000365802	3	5															9.29e-06	3	9.29e-06	0.000424304	6	9.29e-06	0.000435447	5	9.29e-06	0.000252978	4	9.29e-06	0.000207013	3.5	0.000411071
9.3e-06	0.000463305	9.3e-06	0.000422215	9.3e-06	0.00246	9.3e-06	0.000390875	3	5		9.3e-06	0.00045843	9.3e-06	0.000422215	9.3e-06	0.000425	9.3e-06	0.000260639	3	5															9.3e-06	3	9.3e-06	0.000429876	6	9.3e-06	0.000441019	5	9.3e-06	0.000213977	4	9.3e-06	0.00017428	3.5	0.000413857
9.31e-06	0.000465394	9.31e-06	0.000430572	9.31e-06	0.00192	9.31e-06	0.000401321	3	5		9.31e-06	0.000457037	9.31e-06	0.000430572	9.31e-06	0.000424304	9.31e-06	0.000213977	3	5															9.31e-06	3	9.31e-06	0.000433358	6	9.31e-06	0.000451465	5	9.31e-06	0.000181244	4	9.31e-06	0.000173583	3.5	0.00041734
9.32e-06	0.000468877	9.32e-06	0.000433358	9.32e-06	0.00143	9.32e-06	0.000399232	3	5		9.32e-06	0.000455644	9.32e-06	0.000433358	9.32e-06	0.000431965	9.32e-06	0.000194477	3	5															9.32e-06	3	9.32e-06	0.000445197	6	9.32e-06	0.000463305	5	9.32e-06	0.000179851	4	9.32e-06	0.000171494	3.5	0.00041525
9.33e-06	0.000467484	9.33e-06	0.00043684	9.33e-06	0.000739794	9.33e-06	0.000409679	3	5		9.33e-06	0.000454251	9.33e-06	0.00043684	9.33e-06	0.000438929	9.33e-06	0.000191691	3	5															9.33e-06	3	9.33e-06	0.000450769	6	9.33e-06	0.000503699	5	9.33e-06	0.000176369	4	9.33e-06	0.00017428	3.5	0.000413161
9.34e-06	0.000472359	9.34e-06	0.000444501	9.34e-06	0.000351177	9.34e-06	0.000408982	3	5		9.34e-06	0.000456341	9.34e-06	0.000444501	9.34e-06	0.000441019	9.34e-06	0.000192387	3	5															9.34e-06	3	9.34e-06	0.000469573	6	9.34e-06	0.00207	5	9.34e-06	0.000181244	4	9.34e-06	0.00017428	3.5	0.000412464
9.35e-06	0.000478627	9.35e-06	0.000449376	9.35e-06	0.000250889	9.35e-06	0.00041525	3	5		9.35e-06	0.00045843	9.35e-06	0.000449376	9.35e-06	0.00044868	9.35e-06	0.000190995	3	5															9.35e-06	3	9.35e-06	0.00136	6	9.35e-06	0.00403	5	9.35e-06	0.000183334	4	9.35e-06	0.000177066	3.5	0.000413161
9.36e-06	0.000487681	9.36e-06	0.000474448	9.36e-06	0.000214674	9.36e-06	0.000425697	3	5		9.36e-06	0.000459126	9.36e-06	0.000474448	9.36e-06	0.000450072	9.36e-06	0.000201441	3	5															9.36e-06	3	9.36e-06	0.00373	6	9.36e-06	0.00412	5	9.36e-06	0.000181244	4	9.36e-06	0.000181941	3.5	0.000416643
9.37e-06	0.00142	9.37e-06	0.00184	9.37e-06	0.000191691	9.37e-06	0.000430572	3	5		9.37e-06	0.000455644	9.37e-06	0.00184	9.37e-06	0.000453555	9.37e-06	0.000211191	3	5															9.37e-06	3	9.37e-06	0.00426	6	9.37e-06	0.00348	5	9.37e-06	0.000186816	4	9.37e-06	0.00018403	3.5	0.000413857
9.38e-06	0.00362	9.38e-06	0.00383	9.38e-06	0.000191691	9.38e-06	0.000441715	3	5		9.38e-06	0.00045843	9.38e-06	0.00383	9.38e-06	0.000457733	9.38e-06	0.00020562	3	5															9.38e-06	3	9.38e-06	0.00371	6	9.38e-06	0.00287	5	9.38e-06	0.000192387	4	9.38e-06	0.000192387	3.5	0.000413161
9.39e-06	0.00405	9.39e-06	0.00397	9.39e-06	0.000189602	9.39e-06	0.000484198	3	5		9.39e-06	0.000452162	9.39e-06	0.00397	9.39e-06	0.000463305	9.39e-06	0.000222335	3	5															9.39e-06	3	9.39e-06	0.00307	6	9.39e-06	0.00229	5	9.39e-06	0.000200745	4	9.39e-06	0.00019587	3.5	0.00041525
9.4e-06	0.00349	9.4e-06	0.00332	9.4e-06	0.000189602	9.4e-06	0.00207	3	5		9.4e-06	0.000453555	9.4e-06	0.00332	9.4e-06	0.000471662	9.4e-06	0.000233478	3	5															9.4e-06	3	9.4e-06	0.00247	6	9.4e-06	0.00182	5	9.4e-06	0.000212584	4	9.4e-06	0.000202138	3.5	0.000418732
9.41e-06	0.00283	9.41e-06	0.00267	9.41e-06	0.000193084	9.41e-06	0.00403	3	5		9.41e-06	0.000453555	9.41e-06	0.00267	9.41e-06	0.000475841	9.41e-06	0.000234174	3	5															9.41e-06	3	9.41e-06	0.00199	6	9.41e-06	0.00115	5	9.41e-06	0.000212584	4	9.41e-06	0.00020562	3.5	0.00041525
9.42e-06	0.00219	9.42e-06	0.00204	9.42e-06	0.000200745	9.42e-06	0.00414	3	5		9.42e-06	0.000457037	9.42e-06	0.00204	9.42e-06	0.000486288	9.42e-06	0.000241139	3	5															9.42e-06	3	9.42e-06	0.0015	6	9.42e-06	0.000503002	5	9.42e-06	0.00021537	4	9.42e-06	0.000209102	3.5	0.000413857
9.43e-06	0.00165	9.43e-06	0.00156	9.43e-06	0.000201441	9.43e-06	0.00352	3	5		9.43e-06	0.000457733	9.43e-06	0.00156	9.43e-06	0.00059563	9.43e-06	0.000248103	3	5															9.43e-06	3	9.43e-06	0.000760688	6	9.43e-06	0.000292676	5	9.43e-06	0.000216067	4	9.43e-06	0.000214674	3.5	0.000413857
9.44e-06	0.000937585	9.44e-06	0.00092087	9.44e-06	0.000204923	9.44e-06	0.0029	3	5		9.44e-06	0.000453555	9.44e-06	0.00092087	9.44e-06	0.00254	9.44e-06	0.000255068	3	5															9.44e-06	3	9.44e-06	0.000367195	6	9.44e-06	0.000232781	5	9.44e-06	0.000220245	4	9.44e-06	0.000213281	3.5	0.000414554
9.45e-06	0.000426393	9.45e-06	0.000422911	9.45e-06	0.000214674	9.45e-06	0.00231	3	5		9.45e-06	0.000454251	9.45e-06	0.000422911	9.45e-06	0.00422	9.45e-06	0.000255068	3	5															9.45e-06	3	9.45e-06	0.0002683	6	9.45e-06	0.00019378	5	9.45e-06	0.000223727	4	9.45e-06	0.000223727	3.5	0.00041525
9.46e-06	0.000274568	9.46e-06	0.000265514	9.46e-06	0.000218156	9.46e-06	0.00183	3	5		9.46e-06	0.000453555	9.46e-06	0.000265514	9.46e-06	0.00413	9.46e-06	0.000265514	3	5															9.46e-06	3	9.46e-06	0.000229995	6	9.46e-06	0.000188905	5	9.46e-06	0.000231388	4	9.46e-06	0.00022512	3.5	0.000415947
9.47e-06	0.000223727	9.47e-06	0.000223031	9.47e-06	0.000221638	9.47e-06	0.00124	3	5		9.47e-06	0.00045843	9.47e-06	0.000223031	9.47e-06	0.00348	9.47e-06	0.0002683	3	5															9.47e-06	3	9.47e-06	0.000203531	6	9.47e-06	0.000185423	5	9.47e-06	0.000234871	4	9.47e-06	0.000225817	3.5	0.000413161
9.48e-06	0.000197263	9.48e-06	0.000196566	9.48e-06	0.000233478	9.48e-06	0.00056429	3	5		9.48e-06	0.000454948	9.48e-06	0.000196566	9.48e-06	0.00287	9.48e-06	0.000283622	3	5															9.48e-06	3	9.48e-06	0.000204923	6	9.48e-06	0.000190995	5	9.48e-06	0.000238353	4	9.48e-06	0.000235567	3.5	0.00041734
9.49e-06	0.000195173	9.49e-06	0.000192387	9.49e-06	0.000234174	9.49e-06	0.00030939	3	5		9.49e-06	0.000456341	9.49e-06	0.000192387	9.49e-06	0.00229	9.49e-06	0.00028989	3	5															9.49e-06	3	9.49e-06	0.000203531	6	9.49e-06	0.000190298	5	9.49e-06	0.000248103	4	9.49e-06	0.000245317	3.5	0.000416643
9.5e-06	0.000192387	9.5e-06	0.000189602	9.5e-06	0.000232781	9.5e-06	0.000245317	3	5		9.5e-06	0.000454948	9.5e-06	0.000189602	9.5e-06	0.00182	9.5e-06	0.000298944	3	5															9.5e-06	3	9.5e-06	0.00020562	6	9.5e-06	0.000195173	5	9.5e-06	0.000257853	4	9.5e-06	0.000243228	3.5	0.000411071
9.51e-06	0.000193084	9.51e-06	0.000193084	9.51e-06	0.000237656	9.51e-06	0.000208406	3	5		9.51e-06	0.000454948	9.51e-06	0.000193084	9.51e-06	0.00114	9.51e-06	0.000300337	3	5															9.51e-06	3	9.51e-06	0.000199352	6	9.51e-06	0.000203531	5	9.51e-06	0.00025855	4	9.51e-06	0.0002488	3.5	0.000413161
9.52e-06	0.000196566	9.52e-06	0.00019587	9.52e-06	0.00024671	9.52e-06	0.000185423	3	5		9.52e-06	0.000457733	9.52e-06	0.00019587	9.52e-06	0.000490466	9.52e-06	0.000310783	3	5															9.52e-06	3	9.52e-06	0.000210495	6	9.52e-06	0.000196566	5	9.52e-06	0.000259943	4	9.52e-06	0.00025646	3.5	0.000413857
9.53e-06	0.00019587	9.53e-06	0.00019587	9.53e-06	0.000252282	9.53e-06	0.00019587	3	5		9.53e-06	0.000453555	9.53e-06	0.00019587	9.53e-06	0.000293372	9.53e-06	0.000314962	3	5															9.53e-06	3	9.53e-06	0.000213977	6	9.53e-06	0.000212584	5	9.53e-06	0.000262032	4	9.53e-06	0.000255068	3.5	0.00041525
9.54e-06	0.000197959	9.54e-06	0.000200745	9.54e-06	0.000255764	9.54e-06	0.000188209	3	5		9.54e-06	0.000454948	9.54e-06	0.000200745	9.54e-06	0.000228603	9.54e-06	0.000321926	3	5															9.54e-06	3	9.54e-06	0.000219549	6	9.54e-06	0.000225817	5	9.54e-06	0.000264818	4	9.54e-06	0.000262032	3.5	0.000411768
9.55e-06	0.000200048	9.55e-06	0.000201441	9.55e-06	0.000264121	9.55e-06	0.000190995	3	5		9.55e-06	0.000459126	9.55e-06	0.000201441	9.55e-06	0.00019378	9.55e-06	0.000326802	3	5															9.55e-06	3	9.55e-06	0.000239746	6	9.55e-06	0.000224424	5	9.55e-06	0.000278747	4	9.55e-06	0.000259943	3.5	0.000412464
9.56e-06	0.000203531	9.56e-06	0.000207013	9.56e-06	0.000270389	9.56e-06	0.00019587	3	5		9.56e-06	0.000457733	9.56e-06	0.000207013	9.56e-06	0.00018403	9.56e-06	0.000337248	3	5															9.56e-06	3	9.56e-06	0.000239049	6	9.56e-06	0.000226513	5	9.56e-06	0.000277354	4	9.56e-06	0.000265514	3.5	0.000413161
9.57e-06	0.000219549	9.57e-06	0.000213977	9.57e-06	0.000274568	9.57e-06	0.000207013	3	5		9.57e-06	0.000459126	9.57e-06	0.000213977	9.57e-06	0.000184726	9.57e-06	0.000339338	3	5															9.57e-06	3	9.57e-06	0.000247407	6	9.57e-06	0.000232085	5	9.57e-06	0.000281533	4	9.57e-06	0.000273872	3.5	0.00041525
9.58e-06	0.000221638	9.58e-06	0.000225817	9.58e-06	0.000280836	9.58e-06	0.00020562	3	5		9.58e-06	0.000455644	9.58e-06	0.000225817	9.58e-06	0.000186816	9.58e-06	0.000349088	3	5															9.58e-06	3	9.58e-06	0.0002488	6	9.58e-06	0.000239049	5	9.58e-06	0.000287801	4	9.58e-06	0.00027805	3.5	0.000415947
9.59e-06	0.000223031	9.59e-06	0.00022512	9.59e-06	0.00028014	9.59e-06	0.000219549	3	5		9.59e-06	0.000464001	9.59e-06	0.00022512	9.59e-06	0.000186816	9.59e-06	0.000360231	3	5															9.59e-06	3	9.59e-06	0.000259246	6	9.59e-06	0.000245317	5	9.59e-06	0.000296854	4	9.59e-06	0.00028014	3.5	0.00041734
9.6e-06	0.000229299	9.6e-06	0.00022721	9.6e-06	0.000282925	9.6e-06	0.000230692	3	5		9.6e-06	0.00045843	9.6e-06	0.00022721	9.6e-06	0.000191691	9.6e-06	0.000369981	3	5															9.6e-06	3	9.6e-06	0.00025855	6	9.6e-06	0.0002488	5	9.6e-06	0.000301033	4	9.6e-06	0.000286408	3.5	0.000418036
9.61e-06	0.000229995	9.61e-06	0.000234174	9.61e-06	0.000294765	9.61e-06	0.000232085	3	5		9.61e-06	0.000460519	9.61e-06	0.000234174	9.61e-06	0.000197263	9.61e-06	0.00037416	3	5															9.61e-06	3	9.61e-06	0.000268996	6	9.61e-06	0.000250192	5	9.61e-06	0.000304515	4	9.61e-06	0.000291283	3.5	0.000411768
9.62e-06	0.000231388	9.62e-06	0.000232781	9.62e-06	0.000292676	9.62e-06	0.000236264	3	5		9.62e-06	0.00045843	9.62e-06	0.000232781	9.62e-06	0.000199352	9.62e-06	0.00038391	3	5															9.62e-06	3	9.62e-06	0.000266907	6	9.62e-06	0.000255764	5	9.62e-06	0.000307301	4	9.62e-06	0.000291979	3.5	0.000409679
9.63e-06	0.000239049	9.63e-06	0.000240442	9.63e-06	0.000298944	9.63e-06	0.000242532	3	5		9.63e-06	0.000461912	9.63e-06	0.000240442	9.63e-06	0.000210495	9.63e-06	0.000387392	3	5															9.63e-06	3	9.63e-06	0.000270389	6	9.63e-06	0.000263425	5	9.63e-06	0.000310087	4	9.63e-06	0.000296854	3.5	0.00041734
9.64e-06	0.000236264	9.64e-06	0.000240442	9.64e-06	0.000310087	9.64e-06	0.000244621	3	5		9.64e-06	0.000459126	9.64e-06	0.000240442	9.64e-06	0.000220942	9.64e-06	0.00039575	3	5															9.64e-06	3	9.64e-06	0.000285015	6	9.64e-06	0.000270389	5	9.64e-06	0.000310783	4	9.64e-06	0.000296854	3.5	0.000418036
9.65e-06	0.000247407	9.65e-06	0.000248103	9.65e-06	0.000317051	9.65e-06	0.000251585	3	5		9.65e-06	0.000456341	9.65e-06	0.000248103	9.65e-06	0.000227906	9.65e-06	0.000404803	3	5															9.65e-06	3	9.65e-06	0.000300337	6	9.65e-06	0.000281533	5	9.65e-06	0.000310783	4	9.65e-06	0.000305212	3.5	0.000413161
9.66e-06	0.000255068	9.66e-06	0.000252282	9.66e-06	0.000317748	9.66e-06	0.00025855	3	5		9.66e-06	0.000459823	9.66e-06	0.000252282	9.66e-06	0.000232085	9.66e-06	0.000414554	3	5															9.66e-06	3	9.66e-06	0.000303122	6	9.66e-06	0.000282229	5	9.66e-06	0.000323319	4	9.66e-06	0.000308694	3.5	0.000414554
9.67e-06	0.000262032	9.67e-06	0.000264121	9.67e-06	0.000325409	9.67e-06	0.000266211	3	5		9.67e-06	0.000460519	9.67e-06	0.000264121	9.67e-06	0.000232085	9.67e-06	0.000427786	3	5															9.67e-06	3	9.67e-06	0.000307301	6	9.67e-06	0.000286408	5	9.67e-06	0.000328194	4	9.67e-06	0.000310783	3.5	0.00041525
9.68e-06	0.000266211	9.68e-06	0.000270389	9.68e-06	0.000329587	9.68e-06	0.000265514	3	5		9.68e-06	0.000455644	9.68e-06	0.000270389	9.68e-06	0.000235567	9.68e-06	0.000429876	3	5															9.68e-06	3	9.68e-06	0.000314962	6	9.68e-06	0.000288497	5	9.68e-06	0.00033098	4	9.68e-06	0.000314962	3.5	0.00041734
9.69e-06	0.000269693	9.69e-06	0.000273872	9.69e-06	0.000330284	9.69e-06	0.00027805	3	5		9.69e-06	0.000457037	9.69e-06	0.000273872	9.69e-06	0.000236264	9.69e-06	0.000452858	3	5															9.69e-06	3	9.69e-06	0.000320533	6	9.69e-06	0.000301033	5	9.69e-06	0.000336552	4	9.69e-06	0.000319141	3.5	0.000412464
9.7e-06	0.000275264	9.7e-06	0.000277354	9.7e-06	0.000334462	9.7e-06	0.000286408	3	5		9.7e-06	0.000457037	9.7e-06	0.000277354	9.7e-06	0.000243924	9.7e-06	0.00141	3	5															9.7e-06	3	9.7e-06	0.000325409	6	9.7e-06	0.00029964	5	9.7e-06	0.000333766	4	9.7e-06	0.000321926	3.5	0.000414554
9.71e-06	0.000278747	9.71e-06	0.000276657	9.71e-06	0.000339338	9.71e-06	0.000290586	3	5		9.71e-06	0.000457733	9.71e-06	0.000276657	9.71e-06	0.00024671	9.71e-06	0.00375	3	5															9.71e-06	3	9.71e-06	0.000331677	6	9.71e-06	0.000305212	5	9.71e-06	0.000344909	4	9.71e-06	0.000324712	3.5	0.000412464
9.72e-06	0.000279443	9.72e-06	0.000279443	9.72e-06	0.000344213	9.72e-06	0.000296158	3	5		9.72e-06	0.000457037	9.72e-06	0.000279443	9.72e-06	0.000254371	9.72e-06	0.00425	3	5															9.72e-06	3	9.72e-06	0.000328194	6	9.72e-06	0.000316355	5	9.72e-06	0.000344213	4	9.72e-06	0.000331677	3.5	0.000415947
9.73e-06	0.000282229	9.73e-06	0.00028014	9.73e-06	0.000349784	9.73e-06	0.000301033	3	5		9.73e-06	0.000454251	9.73e-06	0.00028014	9.73e-06	0.000264818	9.73e-06	0.00372	3	5															9.73e-06	3	9.73e-06	0.000346302	6	9.73e-06	0.000322623	5	9.73e-06	0.000347695	4	9.73e-06	0.000334462	3.5	0.000413161
9.74e-06	0.000282925	9.74e-06	0.000287801	9.74e-06	0.000350481	9.74e-06	0.000306605	3	5		9.74e-06	0.000459823	9.74e-06	0.000287801	9.74e-06	0.000275264	9.74e-06	0.00311	3	5															9.74e-06	3	9.74e-06	0.000351177	6	9.74e-06	0.000327498	5	9.74e-06	0.000345606	4	9.74e-06	0.00033307	3.5	0.000412464
9.75e-06	0.000294069	9.75e-06	0.000294069	9.75e-06	0.000360927	9.75e-06	0.000313569	3	5		9.75e-06	0.00045843	9.75e-06	0.000294069	9.75e-06	0.000273872	9.75e-06	0.00254	3	5															9.75e-06	3	9.75e-06	0.000360927	6	9.75e-06	0.000328891	5	9.75e-06	0.000356749	4	9.75e-06	0.000338641	3.5	0.000411768
9.76e-06	0.00029964	9.76e-06	0.00029964	9.76e-06	0.000361624	9.76e-06	0.00031148	3	5		9.76e-06	0.000454948	9.76e-06	0.00029964	9.76e-06	0.000283622	9.76e-06	0.00211	3	5															9.76e-06	3	9.76e-06	0.000365106	6	9.76e-06	0.000328891	5	9.76e-06	0.00036232	4	9.76e-06	0.000339338	3.5	0.000414554
9.77e-06	0.000305908	9.77e-06	0.000305212	9.77e-06	0.000369285	9.77e-06	0.000322623	3	5		9.77e-06	0.000452162	9.77e-06	0.000305212	9.77e-06	0.000282925	9.77e-06	0.00173	3	5															9.77e-06	3	9.77e-06	0.000373463	6	9.77e-06	0.000337945	5	9.77e-06	0.000367892	4	9.77e-06	0.000344213	3.5	0.000416643
9.78e-06	0.00030939	9.78e-06	0.000312176	9.78e-06	0.00037416	9.78e-06	0.000330284	3	5		9.78e-06	0.000456341	9.78e-06	0.000312176	9.78e-06	0.000286408	9.78e-06	0.00129	3	5															9.78e-06	3	9.78e-06	0.00037416	6	9.78e-06	0.00034073	5	9.78e-06	0.000365802	4	9.78e-06	0.00035257	3.5	0.000418732
9.79e-06	0.000314962	9.79e-06	0.000310783	9.79e-06	0.000374856	9.79e-06	0.000340034	3	5		9.79e-06	0.000457733	9.79e-06	0.000310783	9.79e-06	0.00028989	9.79e-06	0.000628363	3	5															9.79e-06	3	9.79e-06	0.000381124	6	9.79e-06	0.00034282	5	9.79e-06	0.000372071	4	9.79e-06	0.00035257	3.5	0.000420822
9.8e-06	0.000315658	9.8e-06	0.000314962	9.8e-06	0.000378339	9.8e-06	0.000340034	3	5		9.8e-06	0.000456341	9.8e-06	0.000314962	9.8e-06	0.000294069	9.8e-06	0.000326802	3	5															9.8e-06	3	9.8e-06	0.000385303	6	9.8e-06	0.000351177	5	9.8e-06	0.000373463	4	9.8e-06	0.000357445	3.5	0.000415947
9.81e-06	0.000317748	9.81e-06	0.000320533	9.81e-06	0.000383214	9.81e-06	0.000348391	3	5		9.81e-06	0.000451465	9.81e-06	0.000320533	9.81e-06	0.000302426	9.81e-06	0.000242532	3	5															9.81e-06	3	9.81e-06	0.000390875	6	9.81e-06	0.000358838	5	9.81e-06	0.00037416	4	9.81e-06	0.000355356	3.5	0.000412464
9.82e-06	0.000315658	9.82e-06	0.000324712	9.82e-06	0.000388785	9.82e-06	0.000351177	3	5		9.82e-06	0.000457037	9.82e-06	0.000324712	9.82e-06	0.000312873	9.82e-06	0.000203531	3	5															9.82e-06	3	9.82e-06	0.000399232	6	9.82e-06	0.000360927	5	9.82e-06	0.000384607	4	9.82e-06	0.000360231	3.5	0.00041525
9.83e-06	0.000314962	9.83e-06	0.000325409	9.83e-06	0.000390875	9.83e-06	0.000356052	3	5		9.83e-06	0.000454948	9.83e-06	0.000325409	9.83e-06	0.000321926	9.83e-06	0.000192387	3	5															9.83e-06	3	9.83e-06	0.000411768	6	9.83e-06	0.000371374	5	9.83e-06	0.000383214	4	9.83e-06	0.000358838	3.5	0.000419429
9.84e-06	0.000325409	9.84e-06	0.000333766	9.84e-06	0.000397143	9.84e-06	0.000361624	3	5		9.84e-06	0.000457733	9.84e-06	0.000333766	9.84e-06	0.000324712	9.84e-06	0.000190298	3	5															9.84e-06	3	9.84e-06	0.000413857	6	9.84e-06	0.00037416	5	9.84e-06	0.000384607	4	9.84e-06	0.00036441	3.5	0.000416643
9.85e-06	0.00033307	9.85e-06	0.000336552	9.85e-06	0.000404107	9.85e-06	0.000365106	3	5		9.85e-06	0.000455644	9.85e-06	0.000336552	9.85e-06	0.000329587	9.85e-06	0.000192387	3	5															9.85e-06	3	9.85e-06	0.000424304	6	9.85e-06	0.000378339	5	9.85e-06	0.000392964	4	9.85e-06	0.000367892	3.5	0.000415947
9.86e-06	0.000340034	9.86e-06	0.000338641	9.86e-06	0.000409679	9.86e-06	0.000379731	3	5		9.86e-06	0.000459823	9.86e-06	0.000338641	9.86e-06	0.000330284	9.86e-06	0.000191691	3	5															9.86e-06	3	9.86e-06	0.000435447	6	9.86e-06	0.000381124	5	9.86e-06	0.000388785	4	9.86e-06	0.000372071	3.5	0.000413857
9.87e-06	0.000336552	9.87e-06	0.000344909	9.87e-06	0.00041525	9.87e-06	0.000381821	3	5		9.87e-06	0.000457733	9.87e-06	0.000344909	9.87e-06	0.00033307	9.87e-06	0.000204227	3	5															9.87e-06	3	9.87e-06	0.000443108	6	9.87e-06	0.000385999	5	9.87e-06	0.000401321	4	9.87e-06	0.000372767	3.5	0.000418732
9.88e-06	0.00034073	9.88e-06	0.000347695	9.88e-06	0.000415947	9.88e-06	0.000390178	3	5		9.88e-06	0.000454251	9.88e-06	0.000347695	9.88e-06	0.000337945	9.88e-06	0.000208406	3	5															9.88e-06	3	9.88e-06	0.00045843	6	9.88e-06	0.000390178	5	9.88e-06	0.000406196	4	9.88e-06	0.000379035	3.5	0.000415947
9.89e-06	0.000349088	9.89e-06	0.000351874	9.89e-06	0.000422911	9.89e-06	0.00039366	3	5		9.89e-06	0.000457037	9.89e-06	0.000351874	9.89e-06	0.000338641	9.89e-06	0.000210495	3	5															9.89e-06	3	9.89e-06	0.000570558	6	9.89e-06	0.000395053	5	9.89e-06	0.000409679	4	9.89e-06	0.000376249	3.5	0.000413161
9.9e-06	0.000349784	9.9e-06	0.00035257	9.9e-06	0.000426393	9.9e-06	0.000408286	3	5		9.9e-06	0.000454948	9.9e-06	0.00035257	9.9e-06	0.000348391	9.9e-06	0.00022512	3	5															9.9e-06	3	9.9e-06	0.00251	6	9.9e-06	0.000401321	5	9.9e-06	0.000411768	4	9.9e-06	0.000378339	3.5	0.000416643
9.91e-06	0.000350481	9.91e-06	0.000356749	9.91e-06	0.000437536	9.91e-06	0.000408982	3	5		9.91e-06	0.000461912	9.91e-06	0.000356749	9.91e-06	0.000355356	9.91e-06	0.000234174	3	5															9.91e-06	3	9.91e-06	0.00416	6	9.91e-06	0.000404107	5	9.91e-06	0.000411071	4	9.91e-06	0.000386696	3.5	0.000414554
9.92e-06	0.00035257	9.92e-06	0.000363713	9.92e-06	0.00044659	9.92e-06	0.000408286	3	5		9.92e-06	0.000459823	9.92e-06	0.000363713	9.92e-06	0.000356052	9.92e-06	0.000236264	3	5															9.92e-06	3	9.92e-06	0.00405	6	9.92e-06	0.000412464	5	9.92e-06	0.000418036	4	9.92e-06	0.000380428	3.5	0.000418732
9.93e-06	0.000358838	9.93e-06	0.000365802	9.93e-06	0.00096196	9.93e-06	0.000419429	3	5		9.93e-06	0.000457037	9.93e-06	0.000365802	9.93e-06	0.000365106	9.93e-06	0.000242532	3	5															9.93e-06	3	9.93e-06	0.00339	6	9.93e-06	0.000420822	5	9.93e-06	0.000424304	4	9.93e-06	0.000387392	3.5	0.000416643
9.94e-06	0.000358142	9.94e-06	0.000372767	9.94e-06	0.00329	9.94e-06	0.000425697	3	5		9.94e-06	0.000454251	9.94e-06	0.000372767	9.94e-06	0.000371374	9.94e-06	0.000248103	3	5															9.94e-06	3	9.94e-06	0.00278	6	9.94e-06	0.000421518	5	9.94e-06	0.000424304	4	9.94e-06	0.000389482	3.5	0.00041734
9.95e-06	0.000366499	9.95e-06	0.000373463	9.95e-06	0.00411	9.95e-06	0.000429179	3	5		9.95e-06	0.000459126	9.95e-06	0.000373463	9.95e-06	0.000372071	9.95e-06	0.000254371	3	5															9.95e-06	3	9.95e-06	0.00223	6	9.95e-06	0.000428483	5	9.95e-06	0.00043684	4	9.95e-06	0.000394357	3.5	0.000416643
9.96e-06	0.000370678	9.96e-06	0.000374856	9.96e-06	0.00367	9.96e-06	0.000447983	3	5		9.96e-06	0.000461912	9.96e-06	0.000374856	9.96e-06	0.000376249	9.96e-06	0.000262032	3	5															9.96e-06	3	9.96e-06	0.00181	6	9.96e-06	0.000429876	5	9.96e-06	0.000463305	4	9.96e-06	0.000394357	3.5	0.000422215
9.97e-06	0.000377642	9.97e-06	0.000385303	9.97e-06	0.00301	9.97e-06	0.000620005	3	5		9.97e-06	0.000459126	9.97e-06	0.000385303	9.97e-06	0.000380428	9.97e-06	0.000275961	3	5															9.97e-06	3	9.97e-06	0.00123	6	9.97e-06	0.000437536	5	9.97e-06	0.0019	4	9.97e-06	0.000404803	3.5	0.000414554
9.98e-06	0.000378339	9.98e-06	0.000387392	9.98e-06	0.00238	9.98e-06	0.00271	3	5		9.98e-06	0.000454948	9.98e-06	0.000387392	9.98e-06	0.000387392	9.98e-06	0.000271782	3	5															9.98e-06	3	9.98e-06	0.000544789	6	9.98e-06	0.000444501	5	9.98e-06	0.0038	4	9.98e-06	0.000402714	3.5	0.00041734
9.99e-06	0.000376946	9.99e-06	0.00038391	9.99e-06	0.00186	9.99e-06	0.00418	3	5		9.99e-06	0.000454948	9.99e-06	0.00038391	9.99e-06	0.000390875	9.99e-06	0.00028014	3	5															9.99e-06	3	9.99e-06	0.00030939	6	9.99e-06	0.000455644	5	9.99e-06	0.00392	4	9.99e-06	0.000404107	3.5	0.00041734
1e-05	0.000377642	1e-05	0.000391571	1e-05	0.00139	1e-05	0.004	3	5		1e-05	0.00045843	1e-05	0.000391571	1e-05	0.000399928	1e-05	0.000295461	3	5															1e-05	3	1e-05	0.000247407	6	1e-05	0.000459126	5	1e-05	0.0033	4	1e-05	0.0004055	3.5	0.000413857
1.001e-05	0.000385303	1.001e-05	0.000396446	1.001e-05	0.000698007	1.001e-05	0.00335	3	5		1.001e-05	0.000460519	1.001e-05	0.000396446	1.001e-05	0.000402018	1.001e-05	0.000304515	3	5															1.001e-05	3	1.001e-05	0.000212584	6	1.001e-05	0.000924352	5	1.001e-05	0.00269	4	1.001e-05	0.000410375	3.5	0.000412464
1.002e-05	0.000388089	1.002e-05	0.000392267	1.002e-05	0.000341427	1.002e-05	0.00275	3	5		1.002e-05	0.000461912	1.002e-05	0.000392267	1.002e-05	0.000402018	1.002e-05	0.000307301	3	5															1.002e-05	3	1.002e-05	0.000201441	6	1.002e-05	0.00329	5	1.002e-05	0.00211	4	1.002e-05	0.00041525	3.5	0.00041525
1.003e-05	0.00039366	1.003e-05	0.000397839	1.003e-05	0.000250889	1.003e-05	0.00219	3	5		1.003e-05	0.00045843	1.003e-05	0.000397839	1.003e-05	0.000409679	1.003e-05	0.000312176	3	5															1.003e-05	3	1.003e-05	0.000197263	6	1.003e-05	0.00422	5	1.003e-05	0.00164	4	1.003e-05	0.000414554	3.5	0.000411768
1.004e-05	0.000392964	1.004e-05	0.000406893	1.004e-05	0.000210495	1.004e-05	0.00174	3	5		1.004e-05	0.000460519	1.004e-05	0.000406893	1.004e-05	0.00041525	1.004e-05	0.000319141	3	5															1.004e-05	3	1.004e-05	0.000204923	6	1.004e-05	0.00381	5	1.004e-05	0.001	4	1.004e-05	0.000420822	3.5	0.000411768
1.005e-05	0.000394357	1.005e-05	0.000411071	1.005e-05	0.000188905	1.005e-05	0.00116	3	5		1.005e-05	0.000461912	1.005e-05	0.000411071	1.005e-05	0.000416643	1.005e-05	0.00032123	3	5															1.005e-05	3	1.005e-05	0.000202138	6	1.005e-05	0.00316	5	1.005e-05	0.000442412	4	1.005e-05	0.000423608	3.5	0.000413161
1.006e-05	0.000399232	1.006e-05	0.000414554	1.006e-05	0.000184726	1.006e-05	0.000514146	3	5		1.006e-05	0.000459823	1.006e-05	0.000414554	1.006e-05	0.000422215	1.006e-05	0.000331677	3	5															1.006e-05	3	1.006e-05	0.000203531	6	1.006e-05	0.00256	5	1.006e-05	0.000269693	4	1.006e-05	0.000427786	3.5	0.00041525
1.007e-05	0.000403411	1.007e-05	0.00041734	1.007e-05	0.000188905	1.007e-05	0.000296158	3	5		1.007e-05	0.000459126	1.007e-05	0.00041734	1.007e-05	0.000426393	1.007e-05	0.000337248	3	5															1.007e-05	3	1.007e-05	0.000216067	6	1.007e-05	0.00204	5	1.007e-05	0.00021537	4	1.007e-05	0.000429876	3.5	0.000413161
1.008e-05	0.000402018	1.008e-05	0.00041734	1.008e-05	0.000190995	1.008e-05	0.000239746	3	5		1.008e-05	0.000466091	1.008e-05	0.00041734	1.008e-05	0.000431965	1.008e-05	0.000344909	3	5															1.008e-05	3	1.008e-05	0.000211888	6	1.008e-05	0.00151	5	1.008e-05	0.000183334	4	1.008e-05	0.000641595	3.5	0.00041525
1.009e-05	0.000404803	1.009e-05	0.000422911	1.009e-05	0.000190298	1.009e-05	0.000200745	3	5		1.009e-05	0.000460519	1.009e-05	0.000422911	1.009e-05	0.000436144	1.009e-05	0.000354659	3	5															1.009e-05	3	1.009e-05	0.000220942	6	1.009e-05	0.00074258	5	1.009e-05	0.000179155	4	1.009e-05	0.00268	3.5	0.000413857
1.01e-05	0.0004055	1.01e-05	0.000423608	1.01e-05	0.000197263	1.01e-05	0.000191691	3	5		1.01e-05	0.000460519	1.01e-05	0.000423608	1.01e-05	0.000438929	1.01e-05	0.000360927	3	5															1.01e-05	3	1.01e-05	0.000237656	6	1.01e-05	0.00036232	5	1.01e-05	0.000178458	4	1.01e-05	0.00393	3.5	0.00041734
1.011e-05	0.000407589	1.011e-05	0.000428483	1.011e-05	0.000202834	1.011e-05	0.000183334	3	5		1.011e-05	0.000462609	1.011e-05	0.000428483	1.011e-05	0.000447983	1.011e-05	0.000372767	3	5															1.011e-05	3	1.011e-05	0.000239746	6	1.011e-05	0.000251585	5	1.011e-05	0.000179851	4	1.011e-05	0.00369	3.5	0.000418036
1.012e-05	0.000415947	1.012e-05	0.000433358	1.012e-05	0.000200745	1.012e-05	0.000191691	3	5		1.012e-05	0.000460519	1.012e-05	0.000433358	1.012e-05	0.000451465	1.012e-05	0.000376249	3	5															1.012e-05	3	1.012e-05	0.000250889	6	1.012e-05	0.000211191	5	1.012e-05	0.000172887	4	1.012e-05	0.00305	3.5	0.000412464
1.013e-05	0.000415947	1.013e-05	0.000434751	1.013e-05	0.00021537	1.013e-05	0.000188905	3	5		1.013e-05	0.000457037	1.013e-05	0.000434751	1.013e-05	0.000455644	1.013e-05	0.00038391	3	5															1.013e-05	3	1.013e-05	0.000252282	6	1.013e-05	0.000186119	5	1.013e-05	0.00018403	4	1.013e-05	0.00245	3.5	0.000415947
1.014e-05	0.000418036	1.014e-05	0.000445197	1.014e-05	0.000222335	1.014e-05	0.000193084	3	5		1.014e-05	0.000455644	1.014e-05	0.000445197	1.014e-05	0.000457037	1.014e-05	0.000388785	3	5															1.014e-05	3	1.014e-05	0.00025855	6	1.014e-05	0.000182637	5	1.014e-05	0.000186816	4	1.014e-05	0.00192	3.5	0.000415947
1.015e-05	0.000423608	1.015e-05	0.000534342	1.015e-05	0.000223727	1.015e-05	0.00020562	3	5		1.015e-05	0.000452162	1.015e-05	0.000534342	1.015e-05	0.000461216	1.015e-05	0.00039366	3	5															1.015e-05	3	1.015e-05	0.000259943	6	1.015e-05	0.000188209	5	1.015e-05	0.000192387	4	1.015e-05	0.00144	3.5	0.000414554
1.016e-05	0.000424304	1.016e-05	0.00234	1.016e-05	0.00022721	1.016e-05	0.00020562	3	5		1.016e-05	0.000453555	1.016e-05	0.00234	1.016e-05	0.000468877	1.016e-05	0.000407589	3	5															1.016e-05	3	1.016e-05	0.0002683	6	1.016e-05	0.000186816	5	1.016e-05	0.000199352	4	1.016e-05	0.000753723	3.5	0.000411768
1.017e-05	0.000423608	1.017e-05	0.00396	1.017e-05	0.000233478	1.017e-05	0.000218852	3	5		1.017e-05	0.000457733	1.017e-05	0.00396	1.017e-05	0.000476537	1.017e-05	0.000418036	3	5															1.017e-05	3	1.017e-05	0.000273175	6	1.017e-05	0.000186816	5	1.017e-05	0.000211888	4	1.017e-05	0.000353266	3.5	0.000419429
1.018e-05	0.000427786	1.018e-05	0.00386	1.018e-05	0.000232781	1.018e-05	0.000227906	3	5		1.018e-05	0.00045843	1.018e-05	0.00386	1.018e-05	0.00049952	1.018e-05	0.000426393	3	5															1.018e-05	3	1.018e-05	0.000277354	6	1.018e-05	0.000197959	5	1.018e-05	0.00021537	4	1.018e-05	0.000235567	3.5	0.00041734
1.019e-05	0.000424304	1.019e-05	0.00318	1.019e-05	0.000239049	1.019e-05	0.000231388	3	5		1.019e-05	0.000463305	1.019e-05	0.00318	1.019e-05	0.0015	1.019e-05	0.000452162	3	5															1.019e-05	3	1.019e-05	0.000291979	6	1.019e-05	0.000202834	5	1.019e-05	0.000212584	4	1.019e-05	0.000200745	3.5	0.000416643
1.02e-05	0.000427786	1.02e-05	0.00254	1.02e-05	0.00024671	1.02e-05	0.000234871	3	5		1.02e-05	0.000461912	1.02e-05	0.00254	1.02e-05	0.00384	1.02e-05	0.00126	3	5															1.02e-05	3	1.02e-05	0.000301033	6	1.02e-05	0.000202834	5	1.02e-05	0.000212584	4	1.02e-05	0.00017219	3.5	0.000418036
1.021e-05	0.000436144	1.021e-05	0.00195	1.021e-05	0.000248103	1.021e-05	0.000241835	3	5		1.021e-05	0.000456341	1.021e-05	0.00195	1.021e-05	0.00429	1.021e-05	0.00362	3	5															1.021e-05	3	1.021e-05	0.000306605	6	1.021e-05	0.000220942	5	1.021e-05	0.000221638	4	1.021e-05	0.000176369	3.5	0.000418036
1.022e-05	0.000434054	1.022e-05	0.00152	1.022e-05	0.000253675	1.022e-05	0.000246014	3	5		1.022e-05	0.000459823	1.022e-05	0.00152	1.022e-05	0.00374	1.022e-05	0.00423	3	5															1.022e-05	3	1.022e-05	0.000314265	6	1.022e-05	0.000224424	5	1.022e-05	0.000221638	4	1.022e-05	0.00017219	3.5	0.000413857
1.023e-05	0.000439626	1.023e-05	0.000920174	1.023e-05	0.000264121	1.023e-05	0.000250192	3	5		1.023e-05	0.000459126	1.023e-05	0.000920174	1.023e-05	0.0031	1.023e-05	0.00375	3	5															1.023e-05	3	1.023e-05	0.000321926	6	1.023e-05	0.000228603	5	1.023e-05	0.000234174	4	1.023e-05	0.000173583	3.5	0.000413161
1.024e-05	0.000441019	1.024e-05	0.000413161	1.024e-05	0.000271782	1.024e-05	0.000259943	3	5		1.024e-05	0.000455644	1.024e-05	0.000413161	1.024e-05	0.00249	1.024e-05	0.00314	3	5															1.024e-05	3	1.024e-05	0.00032123	6	1.024e-05	0.000233478	5	1.024e-05	0.000235567	4	1.024e-05	0.000171494	3.5	0.00041734
1.025e-05	0.000439626	1.025e-05	0.000262032	1.025e-05	0.000275264	1.025e-05	0.00025855	3	5		1.025e-05	0.000457037	1.025e-05	0.000262032	1.025e-05	0.00199	1.025e-05	0.00257	3	5															1.025e-05	3	1.025e-05	0.00033098	6	1.025e-05	0.000236264	5	1.025e-05	0.000238353	4	1.025e-05	0.000181941	3.5	0.00041525
1.026e-05	0.000444501	1.026e-05	0.00022512	1.026e-05	0.00028014	1.026e-05	0.000266907	3	5		1.026e-05	0.00045843	1.026e-05	0.00022512	1.026e-05	0.00146	1.026e-05	0.00212	3	5															1.026e-05	3	1.026e-05	0.000331677	6	1.026e-05	0.000237656	5	1.026e-05	0.000252978	4	1.026e-05	0.000181941	3.5	0.00041734
1.027e-05	0.000445197	1.027e-05	0.00019587	1.027e-05	0.000279443	1.027e-05	0.000281533	3	5		1.027e-05	0.000460519	1.027e-05	0.00019587	1.027e-05	0.000688954	1.027e-05	0.00175	3	5															1.027e-05	3	1.027e-05	0.000334462	6	1.027e-05	0.000245317	5	1.027e-05	0.000257157	4	1.027e-05	0.000182637	3.5	0.000418732
1.028e-05	0.000447983	1.028e-05	0.000188905	1.028e-05	0.000289193	1.028e-05	0.000288497	3	5		1.028e-05	0.000457733	1.028e-05	0.000188905	1.028e-05	0.00034073	1.028e-05	0.00133	3	5															1.028e-05	3	1.028e-05	0.000351874	6	1.028e-05	0.000250192	5	1.028e-05	0.000252282	4	1.028e-05	0.000193084	3.5	0.000420822
1.029e-05	0.000450769	1.029e-05	0.000184726	1.029e-05	0.000285015	1.029e-05	0.000291979	3	5		1.029e-05	0.000459126	1.029e-05	0.000184726	1.029e-05	0.000247407	1.029e-05	0.000691739	3	5															1.029e-05	3	1.029e-05	0.000360231	6	1.029e-05	0.000252282	5	1.029e-05	0.000259246	4	1.029e-05	0.000204227	3.5	0.000414554
1.03e-05	0.000454948	1.03e-05	0.000186119	1.03e-05	0.000296854	1.03e-05	0.000294069	3	5		1.03e-05	0.000464698	1.03e-05	0.000186119	1.03e-05	0.000209102	1.03e-05	0.000336552	3	5															1.03e-05	3	1.03e-05	0.000363017	6	1.03e-05	0.000261336	5	1.03e-05	0.000265514	4	1.03e-05	0.000202138	3.5	0.000413857
1.031e-05	0.000447983	1.031e-05	0.000185423	1.031e-05	0.000298944	1.031e-05	0.000296854	3	5		1.031e-05	0.000467484	1.031e-05	0.000185423	1.031e-05	0.000190298	1.031e-05	0.000257853	3	5															1.031e-05	3	1.031e-05	0.000368588	6	1.031e-05	0.000273175	5	1.031e-05	0.000268996	4	1.031e-05	0.000208406	3.5	0.00041525
1.032e-05	0.000453555	1.032e-05	0.000188905	1.032e-05	0.000314265	1.032e-05	0.000301729	3	5		1.032e-05	0.000459126	1.032e-05	0.000188905	1.032e-05	0.000181941	1.032e-05	0.000210495	3	5															1.032e-05	3	1.032e-05	0.000376946	6	1.032e-05	0.000279443	5	1.032e-05	0.000276657	4	1.032e-05	0.000211191	3.5	0.000413857
1.033e-05	0.000457733	1.033e-05	0.000197263	1.033e-05	0.000314265	1.033e-05	0.000313569	3	5		1.033e-05	0.000459126	1.033e-05	0.000197263	1.033e-05	0.000181244	1.033e-05	0.000192387	3	5															1.033e-05	3	1.033e-05	0.000385999	6	1.033e-05	0.000282925	5	1.033e-05	0.000273175	4	1.033e-05	0.000214674	3.5	0.00041734
1.034e-05	0.000464001	1.034e-05	0.000196566	1.034e-05	0.000321926	1.034e-05	0.000312873	3	5		1.034e-05	0.000457037	1.034e-05	0.000196566	1.034e-05	0.000186119	1.034e-05	0.000188905	3	5															1.034e-05	3	1.034e-05	0.000386696	6	1.034e-05	0.000288497	5	1.034e-05	0.000275961	4	1.034e-05	0.000213977	3.5	0.000415947
1.035e-05	0.000462609	1.035e-05	0.000207013	1.035e-05	0.000323319	1.035e-05	0.000324712	3	5		1.035e-05	0.000459823	1.035e-05	0.000207013	1.035e-05	0.000185423	1.035e-05	0.00019378	3	5															1.035e-05	3	1.035e-05	0.000389482	6	1.035e-05	0.000288497	5	1.035e-05	0.000285711	4	1.035e-05	0.000222335	3.5	0.000416643
1.036e-05	0.000463305	1.036e-05	0.000216763	1.036e-05	0.000330284	1.036e-05	0.00033098	3	5		1.036e-05	0.00045843	1.036e-05	0.000216763	1.036e-05	0.000195173	1.036e-05	0.000194477	3	5															1.036e-05	3	1.036e-05	0.000396446	6	1.036e-05	0.000294765	5	1.036e-05	0.000292676	4	1.036e-05	0.000221638	3.5	0.000414554
1.037e-05	0.00046818	1.037e-05	0.000218852	1.037e-05	0.000329587	1.037e-05	0.000338641	3	5		1.037e-05	0.000461912	1.037e-05	0.000218852	1.037e-05	0.000198655	1.037e-05	0.000204227	3	5															1.037e-05	3	1.037e-05	0.000404803	6	1.037e-05	0.000303122	5	1.037e-05	0.000297551	4	1.037e-05	0.000227906	3.5	0.000413857
1.038e-05	0.000471662	1.038e-05	0.000223031	1.038e-05	0.000334462	1.038e-05	0.000346302	3	5		1.038e-05	0.000461216	1.038e-05	0.000223031	1.038e-05	0.000200745	1.038e-05	0.000206316	3	5															1.038e-05	3	1.038e-05	0.000413161	6	1.038e-05	0.000301729	5	1.038e-05	0.000305212	4	1.038e-05	0.000238353	3.5	0.00041525
1.039e-05	0.000479323	1.039e-05	0.000229299	1.039e-05	0.000339338	1.039e-05	0.000346302	3	5		1.039e-05	0.000461912	1.039e-05	0.000229299	1.039e-05	0.000216763	1.039e-05	0.000211191	3	5															1.039e-05	3	1.039e-05	0.000422215	6	1.039e-05	0.00031148	5	1.039e-05	0.000304515	4	1.039e-05	0.000245317	3.5	0.00041525
1.04e-05	0.000570558	1.04e-05	0.000229299	1.04e-05	0.000344909	1.04e-05	0.000349784	3	5		1.04e-05	0.000464001	1.04e-05	0.000229299	1.04e-05	0.000226513	1.04e-05	0.00022721	3	5															1.04e-05	3	1.04e-05	0.000427786	6	1.04e-05	0.000321926	5	1.04e-05	0.000312176	4	1.04e-05	0.000242532	3.5	0.000413161
1.041e-05	0.00238	1.041e-05	0.000233478	1.041e-05	0.000355356	1.041e-05	0.000360231	3	5		1.041e-05	0.000460519	1.041e-05	0.000233478	1.041e-05	0.000225817	1.041e-05	0.000232085	3	5															1.041e-05	3	1.041e-05	0.000437536	6	1.041e-05	0.000322623	5	1.041e-05	0.000313569	4	1.041e-05	0.000251585	3.5	0.000412464
1.042e-05	0.00397	1.042e-05	0.000238353	1.042e-05	0.000359534	1.042e-05	0.000365106	3	5		1.042e-05	0.000457733	1.042e-05	0.000238353	1.042e-05	0.000228603	1.042e-05	0.000236264	3	5															1.042e-05	3	1.042e-05	0.000447983	6	1.042e-05	0.000327498	5	1.042e-05	0.000317051	4	1.042e-05	0.000250192	3.5	0.000416643
1.043e-05	0.00387	1.043e-05	0.000237656	1.043e-05	0.000361624	1.043e-05	0.000367892	3	5		1.043e-05	0.000461912	1.043e-05	0.000237656	1.043e-05	0.000232085	1.043e-05	0.000246014	3	5															1.043e-05	3	1.043e-05	0.000466787	6	1.043e-05	0.000332373	5	1.043e-05	0.000319837	4	1.043e-05	0.000255764	3.5	0.000418732
1.044e-05	0.00321	1.044e-05	0.0002488	1.044e-05	0.000366499	1.044e-05	0.000377642	3	5		1.044e-05	0.000462609	1.044e-05	0.0002488	1.044e-05	0.000234174	1.044e-05	0.0002488	3	5															1.044e-05	3	1.044e-05	0.00119	6	1.044e-05	0.000339338	5	1.044e-05	0.000327498	4	1.044e-05	0.000263425	3.5	0.000415947
1.045e-05	0.00257	1.045e-05	0.000255068	1.045e-05	0.000367195	1.045e-05	0.000381821	3	5		1.045e-05	0.000463305	1.045e-05	0.000255068	1.045e-05	0.000239746	1.045e-05	0.000250192	3	5															1.045e-05	3	1.045e-05	0.00358	6	1.045e-05	0.000337945	5	1.045e-05	0.000331677	4	1.045e-05	0.000260639	3.5	0.000414554
1.046e-05	0.00196	1.046e-05	0.000261336	1.046e-05	0.000375553	1.046e-05	0.000391571	3	5		1.046e-05	0.000461216	1.046e-05	0.000261336	1.046e-05	0.000248103	1.046e-05	0.000259246	3	5															1.046e-05	3	1.046e-05	0.00424	6	1.046e-05	0.000345606	5	1.046e-05	0.000337248	4	1.046e-05	0.000268996	3.5	0.00041525
1.047e-05	0.00143	1.047e-05	0.000264818	1.047e-05	0.000378339	1.047e-05	0.000395053	3	5		1.047e-05	0.000460519	1.047e-05	0.000264818	1.047e-05	0.000254371	1.047e-05	0.000267604	3	5															1.047e-05	3	1.047e-05	0.00373	6	1.047e-05	0.000346998	5	1.047e-05	0.000339338	4	1.047e-05	0.000275264	3.5	0.00041734
1.048e-05	0.000691739	1.048e-05	0.000265514	1.048e-05	0.000377642	1.048e-05	0.000403411	3	5		1.048e-05	0.000462609	1.048e-05	0.000265514	1.048e-05	0.000259943	1.048e-05	0.000267604	3	5															1.048e-05	3	1.048e-05	0.00308	6	1.048e-05	0.000355356	5	1.048e-05	0.000344909	4	1.048e-05	0.000275264	3.5	0.000413161
1.049e-05	0.000356749	1.049e-05	0.000272479	1.049e-05	0.000382517	1.049e-05	0.000409679	3	5		1.049e-05	0.000459823	1.049e-05	0.000272479	1.049e-05	0.000269693	1.049e-05	0.000285711	3	5															1.049e-05	3	1.049e-05	0.00249	6	1.049e-05	0.000360927	5	1.049e-05	0.000343516	4	1.049e-05	0.000291283	3.5	0.000413857
1.05e-05	0.000248103	1.05e-05	0.000274568	1.05e-05	0.00039366	1.05e-05	0.000419429	3	5		1.05e-05	0.000456341	1.05e-05	0.000274568	1.05e-05	0.000277354	1.05e-05	0.000294069	3	5															1.05e-05	3	1.05e-05	0.00201	6	1.05e-05	0.000363713	5	1.05e-05	0.000346302	4	1.05e-05	0.000288497	3.5	0.000415947
1.051e-05	0.000214674	1.051e-05	0.000284318	1.051e-05	0.000397143	1.051e-05	0.000425	3	5		1.051e-05	0.000456341	1.051e-05	0.000284318	1.051e-05	0.000280836	1.051e-05	0.000303122	3	5															1.051e-05	3	1.051e-05	0.00154	6	1.051e-05	0.000369981	5	1.051e-05	0.000349088	4	1.051e-05	0.000290586	3.5	0.000422215
1.052e-05	0.000197263	1.052e-05	0.000289193	1.052e-05	0.000399232	1.052e-05	0.000431268	3	5		1.052e-05	0.000457037	1.052e-05	0.000289193	1.052e-05	0.00028014	1.052e-05	0.000307301	3	5															1.052e-05	3	1.052e-05	0.0008171	6	1.052e-05	0.000372071	5	1.052e-05	0.000353266	4	1.052e-05	0.000291979	3.5	0.000414554
1.053e-05	0.00019587	1.053e-05	0.000291283	1.053e-05	0.000403411	1.053e-05	0.000438929	3	5		1.053e-05	0.00045843	1.053e-05	0.000291283	1.053e-05	0.000285711	1.053e-05	0.000312176	3	5															1.053e-05	3	1.053e-05	0.000384607	6	1.053e-05	0.000379035	5	1.053e-05	0.00036232	4	1.053e-05	0.000298944	3.5	0.000418732
1.054e-05	0.00019378	1.054e-05	0.000293372	1.054e-05	0.000411768	1.054e-05	0.000655524	3	5		1.054e-05	0.000461216	1.054e-05	0.000293372	1.054e-05	0.000293372	1.054e-05	0.000314962	3	5															1.054e-05	3	1.054e-05	0.000272479	6	1.054e-05	0.000383214	5	1.054e-05	0.00036232	4	1.054e-05	0.000295461	3.5	0.000413857
1.055e-05	0.00019378	1.055e-05	0.000298944	1.055e-05	0.000414554	1.055e-05	0.00283	3	5		1.055e-05	0.000461912	1.055e-05	0.000298944	1.055e-05	0.000295461	1.055e-05	0.000322623	3	5															1.055e-05	3	1.055e-05	0.000231388	6	1.055e-05	0.000387392	5	1.055e-05	0.000365802	4	1.055e-05	0.000305908	3.5	0.000416643
1.056e-05	0.000195173	1.056e-05	0.000303819	1.056e-05	0.000420125	1.056e-05	0.00417	3	5		1.056e-05	0.000456341	1.056e-05	0.000303819	1.056e-05	0.000296854	1.056e-05	0.000329587	3	5															1.056e-05	3	1.056e-05	0.000202834	6	1.056e-05	0.000394357	5	1.056e-05	0.000371374	4	1.056e-05	0.000310783	3.5	0.000413161
1.057e-05	0.000195173	1.057e-05	0.000307301	1.057e-05	0.000422215	1.057e-05	0.00395	3	5		1.057e-05	0.000457733	1.057e-05	0.000307301	1.057e-05	0.000310087	1.057e-05	0.000337248	3	5															1.057e-05	3	1.057e-05	0.000204227	6	1.057e-05	0.000400625	5	1.057e-05	0.000379731	4	1.057e-05	0.000314962	3.5	0.000411071
1.058e-05	0.000202834	1.058e-05	0.000314265	1.058e-05	0.000430572	1.058e-05	0.00332	3	5		1.058e-05	0.000460519	1.058e-05	0.000314265	1.058e-05	0.000315658	1.058e-05	0.000344909	3	5															1.058e-05	3	1.058e-05	0.000206316	6	1.058e-05	0.000403411	5	1.058e-05	0.000378339	4	1.058e-05	0.000314962	3.5	0.000411071
1.059e-05	0.000201441	1.059e-05	0.000316355	1.059e-05	0.000440322	1.059e-05	0.00271	3	5		1.059e-05	0.000457733	1.059e-05	0.000316355	1.059e-05	0.000317748	1.059e-05	0.000356749	3	5															1.059e-05	3	1.059e-05	0.000208406	6	1.059e-05	0.000409679	5	1.059e-05	0.00038391	4	1.059e-05	0.000320533	3.5	0.000419429
1.06e-05	0.000211191	1.06e-05	0.000324016	1.06e-05	0.000947335	1.06e-05	0.00216	3	5		1.06e-05	0.000455644	1.06e-05	0.000324016	1.06e-05	0.000328891	1.06e-05	0.000363713	3	5															1.06e-05	3	1.06e-05	0.000204227	6	1.06e-05	0.000410375	5	1.06e-05	0.000387392	4	1.06e-05	0.000322623	3.5	0.00041734
1.061e-05	0.000221638	1.061e-05	0.000321926	1.061e-05	0.00326	1.061e-05	0.00172	3	5		1.061e-05	0.000456341	1.061e-05	0.000321926	1.061e-05	0.00033098	1.061e-05	0.000369981	3	5															1.061e-05	3	1.061e-05	0.000213281	6	1.061e-05	0.000422911	5	1.061e-05	0.000392267	4	1.061e-05	0.000325409	3.5	0.000418732
1.062e-05	0.000223727	1.062e-05	0.000326802	1.062e-05	0.0041	1.062e-05	0.00115	3	5		1.062e-05	0.000461216	1.062e-05	0.000326802	1.062e-05	0.000335855	1.062e-05	0.000373463	3	5															1.062e-05	3	1.062e-05	0.000212584	6	1.062e-05	0.000423608	5	1.062e-05	0.00039366	4	1.062e-05	0.000326802	3.5	0.000413857
1.063e-05	0.000228603	1.063e-05	0.000335159	1.063e-05	0.00366	1.063e-05	0.000512753	3	5		1.063e-05	0.000459126	1.063e-05	0.000335159	1.063e-05	0.000336552	1.063e-05	0.000382517	3	5															1.063e-05	3	1.063e-05	0.000218852	6	1.063e-05	0.000430572	5	1.063e-05	0.000389482	4	1.063e-05	0.00033098	3.5	0.000418732
1.064e-05	0.000232781	1.064e-05	0.000335159	1.064e-05	0.00301	1.064e-05	0.000294765	3	5		1.064e-05	0.000454948	1.064e-05	0.000335159	1.064e-05	0.000342123	1.064e-05	0.000390178	3	5															1.064e-05	3	1.064e-05	0.000238353	6	1.064e-05	0.000431268	5	1.064e-05	0.000399232	4	1.064e-05	0.000335159	3.5	0.000413857
1.065e-05	0.000235567	1.065e-05	0.000342123	1.065e-05	0.0024	1.065e-05	0.000234871	3	5		1.065e-05	0.000461216	1.065e-05	0.000342123	1.065e-05	0.000345606	1.065e-05	0.00039575	3	5															1.065e-05	3	1.065e-05	0.000241835	6	1.065e-05	0.000444501	5	1.065e-05	0.000404107	4	1.065e-05	0.000337248	3.5	0.000413857
1.066e-05	0.000236264	1.066e-05	0.000342123	1.066e-05	0.00188	1.066e-05	0.000200745	3	5		1.066e-05	0.000464698	1.066e-05	0.000342123	1.066e-05	0.000353266	1.066e-05	0.000407589	3	5															1.066e-05	3	1.066e-05	0.000250192	6	1.066e-05	0.000447287	5	1.066e-05	0.000411071	4	1.066e-05	0.000341427	3.5	0.000416643
1.067e-05	0.000246014	1.067e-05	0.000346998	1.067e-05	0.00143	1.067e-05	0.000190995	3	5		1.067e-05	0.000460519	1.067e-05	0.000346998	1.067e-05	0.000363713	1.067e-05	0.000420822	3	5															1.067e-05	3	1.067e-05	0.00025646	6	1.067e-05	0.000453555	5	1.067e-05	0.000406196	4	1.067e-05	0.000344909	3.5	0.000418732
1.068e-05	0.000242532	1.068e-05	0.000349088	1.068e-05	0.000772527	1.068e-05	0.000187512	3	5		1.068e-05	0.000459126	1.068e-05	0.000349088	1.068e-05	0.00036441	1.068e-05	0.000431965	3	5															1.068e-05	3	1.068e-05	0.000259246	6	1.068e-05	0.000466091	5	1.068e-05	0.00041525	4	1.068e-05	0.000348391	3.5	0.000413161
1.069e-05	0.000249496	1.069e-05	0.000353266	1.069e-05	0.000356052	1.069e-05	0.000188905	3	5		1.069e-05	0.000465394	1.069e-05	0.000353266	1.069e-05	0.000368588	1.069e-05	0.000452858	3	5															1.069e-05	3	1.069e-05	0.000259943	6	1.069e-05	0.000976586	5	1.069e-05	0.000418036	4	1.069e-05	0.000355356	3.5	0.000415947
1.07e-05	0.000261336	1.07e-05	0.000354659	1.07e-05	0.000246014	1.07e-05	0.000190298	3	5		1.07e-05	0.000460519	1.07e-05	0.000354659	1.07e-05	0.000374856	1.07e-05	0.00162	3	5															1.07e-05	3	1.07e-05	0.000270389	6	1.07e-05	0.00337	5	1.07e-05	0.000423608	4	1.07e-05	0.000356052	3.5	0.000414554
1.071e-05	0.000269693	1.071e-05	0.000360927	1.071e-05	0.000219549	1.071e-05	0.000198655	3	5		1.071e-05	0.000459126	1.071e-05	0.000360927	1.071e-05	0.000375553	1.071e-05	0.00383	3	5															1.071e-05	3	1.071e-05	0.000271086	6	1.071e-05	0.00424	5	1.071e-05	0.000429179	4	1.071e-05	0.000354659	3.5	0.000416643
[truncated: 915 more rows]
[truncated: 2 more columns]

## Sheet: Figure 4
Figure 4c											Figure 4d											Figure 4e			Figure 4f			Figure 4g					Figure 4h
[truncated: 1,990 more rows]

[truncated: 1 more sheets: Figure 5]
